# Supplementary material for: Di-μ-iodido-bis­[(dimethyl 2,2′-biquinoline-4,4′-dicarboxyl­ate-κ2 N,N′)copper(I)]
Source: Acta Crystallogr Sect E Struct Rep Online. 2012 May 12;68(Pt 6):m756–7. doi: 10.1107/S1600536812020843 (PMC3379095; doi:10.1107/S1600536812020843)
Supplement: Supplementary file 1 [file e-68-0m756-sup1.cif]

##############################################################################
#                                                                            #
# This CIF contains the data in a paper accepted for publication in          #
# Acta Crystallographica Section E. It conforms to the requirements of       #
# Notes for Authors for Acta Crystallographica Section E, and has been       #
# peer reviewed under the auspices of the IUCr Commission on Journals.       #
#                                                                            #
# Full details of the Crystallographic Information File format               #
# are given in the paper "The Crystallographic Information File (CIF):       #
# a New Standard Archive File for Crystallography" by S. R. Hall, F. H.      #
# Allen and I. D. Brown [Acta Cryst. (1991), A47, 655-685].                  #
#                                                                            #
# The current version of the core CIF dictionary is obtainable from          #
# ftp://ftp.iucr.org/pub/cif_core.dic.                                       #
#                                                                            #
# Software is freely available for graphical display of the structure(s)     #
# in this CIF. For information consult the CIF software page                 #
# http://www.iucr.org/resources/cif/software.                                #
#                                                                            #
# This file may be used for bona fide research purposes within the           #
# scientific community so long as proper attribution is given to the journal # 
# article from which it was obtained.                                        #
#                                                                            #
##############################################################################
data_I
_audit_creation_method     SHELXL-97
_chemical_name_systematic
;
Di-\m-iodido-bis[(dimethyl 2,2'-biquinoline-4,4'-dicarboxylate-
\k^2^<i>N</i>,<i>N</i>')copper(I)]
;
_chemical_name_common     ?
_chemical_formula_moiety     'C44 H32 Cu2 I2 N4 O8'
_chemical_formula_sum     'C44 H32 Cu2 I2 N4 O8'
_chemical_formula_iupac     '[Cu2 I2 (C22 H16 N2 O4)2]'
_chemical_formula_weight     1125.62
_chemical_melting_point     ?
_symmetry_cell_setting     triclinic
_symmetry_space_group_name_H-M     'P -1'
_symmetry_space_group_name_Hall     '-P 1'
loop_
    _symmetry_equiv_pos_as_xyz
    'x, y, z'
    '-x, -y, -z'
_cell_length_a     8.792(3)
_cell_length_b     9.157(3)
_cell_length_c     12.865(4)
_cell_angle_alpha     96.59(3)
_cell_angle_beta     102.49(3)
_cell_angle_gamma     103.51(3)
_cell_volume     968.2(5)
_cell_formula_units_Z     1
_cell_measurement_reflns_used     11359
_cell_measurement_theta_min     2.89
_cell_measurement_theta_max     36.80
_cell_measurement_temperature     100(2)
_exptl_crystal_description     plate
_exptl_crystal_colour     orange
_exptl_crystal_size_max     0.15
_exptl_crystal_size_mid     0.10
_exptl_crystal_size_min     0.10
_exptl_crystal_density_diffrn     1.930
_exptl_crystal_density_meas     ?
_exptl_crystal_density_method     'not measured'
_exptl_crystal_F_000     552
_exptl_absorpt_coefficient_mu     2.760
_exptl_absorpt_correction_type     analytical
_exptl_absorpt_process_details
;
[CrysAlis RED (Oxford Diffraction, 2006), based on expressions derived
by Clark & Reid (1995)]
;
_exptl_absorpt_correction_T_min     0.466
_exptl_absorpt_correction_T_max     0.912
_exptl_special_details
;
Absorption correction: CrysAlis RED, (Oxford Diffraction, 2006).
Analytical numeric absorption correction using a multifaceted crystal
model based on expressions derived by R.C. Clark & J.S. Reid.
(Clark, R. C. & Reid, J. S., 1995)
;
_diffrn_ambient_temperature     100(2)
_diffrn_radiation_type     MoK\a
_diffrn_radiation_wavelength     0.71073
_diffrn_radiation_source     'fine-focus sealed tube'
_diffrn_radiation_monochromator     graphite
_diffrn_measurement_device_type     'Kuma KM-4-CCD \k-geometry'
_diffrn_measurement_method     '\w'
_diffrn_detector_area_resol_mean     ?
_diffrn_reflns_number     15308
_diffrn_reflns_av_R_equivalents     0.0282
_diffrn_reflns_av_sigmaI/netI     0.0293
_diffrn_reflns_theta_min     2.90
_diffrn_reflns_theta_max     30.00
_diffrn_reflns_theta_full     25.00
_diffrn_measured_fraction_theta_max     0.970
_diffrn_measured_fraction_theta_full     0.999
_diffrn_reflns_limit_h_min     -10
_diffrn_reflns_limit_h_max     12
_diffrn_reflns_limit_k_min     -12
_diffrn_reflns_limit_k_max     11
_diffrn_reflns_limit_l_min     -17
_diffrn_reflns_limit_l_max     17
_diffrn_standards_number     ?
_diffrn_standards_interval_count     ?
_diffrn_standards_interval_time     ?
_diffrn_standards_decay_%     ?
_refine_special_details
;
Refinement of <i>F</i>^2^ against ALL reflections. The weighted <i>R</i>-factor
<i>wR</i> and goodness of fit <i>S</i> are based on <i>F</i>^2^, conventional
<i>R</i>-factors <i>R</i> are based on <i>F</i>, with <i>F</i> set to zero for
negative <i>F</i>^2^. The threshold expression of <i>F</i>^2^ >
\s(<i>F</i>^2^) is used only for calculating <i>R</i>-factors(gt) <i>etc</i>.
and is not relevant to the choice of reflections for refinement.
<i>R</i>-factors based on <i>F</i>^2^ are statistically about twice as large
as those based on <i>F</i>, and <i>R</i>- factors based on ALL data will be
even larger.
;
_reflns_number_total     5471
_reflns_number_gt     4606
_reflns_threshold_expression     I>2sigma(I)
_refine_ls_structure_factor_coef     Fsqd
_refine_ls_matrix_type     full
_refine_ls_R_factor_all     0.0364
_refine_ls_R_factor_gt     0.0268
_refine_ls_wR_factor_gt     0.0627
_refine_ls_wR_factor_ref     0.0647
_refine_ls_goodness_of_fit_ref     1.019
_refine_ls_restrained_S_all     1.019
_refine_ls_number_reflns     5471
_refine_ls_number_parameters     273
_refine_ls_number_restraints     0
_refine_ls_hydrogen_treatment     constr
_refine_ls_weighting_scheme     calc
_refine_ls_weighting_details
                 'calc w=1/[\s^2^(Fo^2^)+(0.0400P)^2^] where P=(Fo^2^+2Fc^2^)/3'
_atom_sites_solution_hydrogens     geom
_atom_sites_solution_primary     direct
_atom_sites_solution_secondary     difmap
_refine_ls_shift/su_max     0.001
_refine_ls_shift/su_mean     0.000
_refine_diff_density_max     0.89
_refine_diff_density_min     -1.16
_refine_ls_extinction_method     none
_refine_ls_extinction_coef     ?
loop_
    _atom_type_symbol
    _atom_type_description
    _atom_type_scat_dispersion_real
    _atom_type_scat_dispersion_imag
    _atom_type_scat_source
    'C' 'C' 0.0033 0.0016
                         'International Tables Vol C Tables 4.2.6.8 and 6.1.1.4'
    'H' 'H' 0.0000 0.0000
                         'International Tables Vol C Tables 4.2.6.8 and 6.1.1.4'
    'N' 'N' 0.0061 0.0033
                         'International Tables Vol C Tables 4.2.6.8 and 6.1.1.4'
    'O' 'O' 0.0106 0.0060
                         'International Tables Vol C Tables 4.2.6.8 and 6.1.1.4'
    'Cu' 'Cu' 0.3201 1.2651
                         'International Tables Vol C Tables 4.2.6.8 and 6.1.1.4'
    'I' 'I' -0.4742 1.8119
                         'International Tables Vol C Tables 4.2.6.8 and 6.1.1.4'
_computing_data_collection     'CrysAlis CCD (Oxford Diffraction, 2006)'
_computing_cell_refinement     'CrysAlis RED (Oxford Diffraction, 2006)'
_computing_data_reduction     'CrysAlis RED (Oxford Diffraction, 2006)'
_computing_structure_solution     'SHELXS97 (Sheldrick, 2008)'
_computing_structure_refinement     'SHELXL97 (Sheldrick, 2008)'
_computing_molecular_graphics     'Mercury (Macrae <i>et al.</i>, 2006)'
_computing_publication_material     'publCIF (Westrip, 2010)'
loop_
    _atom_site_type_symbol
    _atom_site_label
    _atom_site_fract_x
    _atom_site_fract_y
    _atom_site_fract_z
    _atom_site_U_iso_or_equiv
    _atom_site_adp_type
    _atom_site_calc_flag
    _atom_site_refinement_flags
    _atom_site_occupancy
    _atom_site_symmetry_multiplicity
    _atom_site_disorder_assembly
    _atom_site_disorder_group
    Cu Cu1 0.34262(3) -0.02511(3) 0.49564(2) 0.01649(7) Uani d . 1 1 . .
    I I1 0.495174(17) 0.240323(17) 0.478225(12) 0.01826(5) Uani d . 1 1 . .
    N N1A 0.1380(2) -0.1629(2) 0.38141(15) 0.0142(3) Uani d . 1 1 . .
    C C2A 0.0293(3) -0.2436(3) 0.42433(18) 0.0153(4) Uani d . 1 1 . .
    C C3A -0.0976(3) -0.3688(3) 0.36264(18) 0.0172(4) Uani d . 1 1 . .
    H H3A -0.1715 -0.4265 0.3963 0.021 Uiso calc R 1 1 . .
    C C4A -0.1132(3) -0.4064(3) 0.25341(18) 0.0165(4) Uani d . 1 1 . .
    C C5A -0.0028(3) -0.3491(3) 0.09277(18) 0.0191(4) Uani d . 1 1 . .
    H H5A -0.0859 -0.4295 0.0451 0.023 Uiso calc R 1 1 . .
    C C6A 0.1133(3) -0.2621(3) 0.05366(19) 0.0204(5) Uani d . 1 1 . .
    H H6A 0.1111 -0.2840 -0.0207 0.024 Uiso calc R 1 1 . .
    C C7A 0.2367(3) -0.1399(3) 0.12198(19) 0.0200(5) Uani d . 1 1 . .
    H H7A 0.3155 -0.0795 0.0932 0.024 Uiso calc R 1 1 . .
    C C8A 0.2426(3) -0.1086(3) 0.22991(19) 0.0178(4) Uani d . 1 1 . .
    H H8A 0.3256 -0.0265 0.2759 0.021 Uiso calc R 1 1 . .
    C C9A 0.1252(3) -0.1986(2) 0.27237(18) 0.0150(4) Uani d . 1 1 . .
    C C10A -0.0005(3) -0.3205(3) 0.20414(18) 0.0158(4) Uani d . 1 1 . .
    C C11A -0.2508(3) -0.5363(3) 0.18690(19) 0.0190(4) Uani d . 1 1 . .
    O O11A -0.3182(2) -0.5417(2) 0.09388(14) 0.0281(4) Uani d . 1 1 . .
    O O12A -0.28999(19) -0.64555(19) 0.24393(14) 0.0212(3) Uani d . 1 1 . .
    C C12A -0.4228(3) -0.7757(3) 0.1849(2) 0.0245(5) Uani d . 1 1 . .
    H H12D -0.5155 -0.7399 0.1519 0.037 Uiso calc R 1 1 . .
    H H12E -0.4536 -0.8435 0.2349 0.037 Uiso calc R 1 1 . .
    H H12F -0.3887 -0.8313 0.1283 0.037 Uiso calc R 1 1 . .
    N N1B 0.1763(2) -0.0732(2) 0.58953(15) 0.0144(3) Uani d . 1 1 . .
    C C2B 0.0491(2) -0.1915(3) 0.54192(17) 0.0140(4) Uani d . 1 1 . .
    C C3B -0.0588(3) -0.2629(3) 0.59879(18) 0.0154(4) Uani d . 1 1 . .
    H H3B -0.1447 -0.3501 0.5632 0.019 Uiso calc R 1 1 . .
    C C4B -0.0395(3) -0.2061(3) 0.70607(18) 0.0155(4) Uani d . 1 1 . .
    C C5B 0.1212(3) -0.0045(3) 0.86815(18) 0.0169(4) Uani d . 1 1 . .
    H H5B 0.0512 -0.0429 0.9113 0.020 Uiso calc R 1 1 . .
    C C6B 0.2517(3) 0.1184(3) 0.91204(18) 0.0193(4) Uani d . 1 1 . .
    H H6B 0.2709 0.1642 0.9854 0.023 Uiso calc R 1 1 . .
    C C7B 0.3583(3) 0.1782(3) 0.85011(19) 0.0188(4) Uani d . 1 1 . .
    H H7B 0.4489 0.2630 0.8821 0.023 Uiso calc R 1 1 . .
    C C8B 0.3309(3) 0.1139(3) 0.74412(18) 0.0176(4) Uani d . 1 1 . .
    H H8B 0.4023 0.1548 0.7025 0.021 Uiso calc R 1 1 . .
    C C9B 0.1967(3) -0.0135(3) 0.69604(18) 0.0153(4) Uani d . 1 1 . .
    C C10B 0.0894(3) -0.0752(2) 0.75828(17) 0.0145(4) Uani d . 1 1 . .
    C C11B -0.1583(3) -0.2831(3) 0.76375(18) 0.0163(4) Uani d . 1 1 . .
    O O11B -0.1970(2) -0.2197(2) 0.83756(14) 0.0220(4) Uani d . 1 1 . .
    O O12B -0.2166(2) -0.43175(19) 0.72286(14) 0.0210(3) Uani d . 1 1 . .
    C C12B -0.3430(3) -0.5141(3) 0.7667(2) 0.0241(5) Uani d . 1 1 . .
    H H12A -0.3126 -0.4851 0.8456 0.036 Uiso calc R 1 1 . .
    H H12B -0.3575 -0.6240 0.7470 0.036 Uiso calc R 1 1 . .
    H H12C -0.4443 -0.4890 0.7371 0.036 Uiso calc R 1 1 . .
loop_
    _atom_site_aniso_label
    _atom_site_aniso_U_11
    _atom_site_aniso_U_22
    _atom_site_aniso_U_33
    _atom_site_aniso_U_12
    _atom_site_aniso_U_13
    _atom_site_aniso_U_23
    Cu1 0.01350(13) 0.01802(14) 0.01445(13) -0.00091(10) 0.00308(10) 0.00031(10)
    I1 0.01682(7) 0.01604(7) 0.01965(8) 0.00169(5) 0.00320(5) 0.00222(5)
    N1A 0.0140(8) 0.0151(9) 0.0116(8) 0.0030(7) 0.0011(7) 0.0007(7)
    C2A 0.0139(9) 0.0167(10) 0.0136(10) 0.0032(8) 0.0028(8) -0.0001(8)
    C3A 0.0139(10) 0.0188(11) 0.0161(10) 0.0003(8) 0.0029(8) 0.0020(8)
    C4A 0.0170(10) 0.0145(10) 0.0150(10) 0.0019(8) 0.0020(8) -0.0011(8)
    C5A 0.0216(11) 0.0190(11) 0.0140(10) 0.0038(9) 0.0028(8) -0.0011(8)
    C6A 0.0274(12) 0.0200(11) 0.0122(10) 0.0059(9) 0.0039(9) -0.0006(8)
    C7A 0.0227(11) 0.0205(11) 0.0170(10) 0.0040(9) 0.0063(9) 0.0051(9)
    C8A 0.0173(10) 0.0180(11) 0.0160(10) 0.0026(8) 0.0023(8) 0.0027(8)
    C9A 0.0145(9) 0.0146(10) 0.0142(10) 0.0028(8) 0.0018(8) 0.0016(8)
    C10A 0.0150(10) 0.0160(10) 0.0140(10) 0.0031(8) 0.0009(8) -0.0001(8)
    C11A 0.0157(10) 0.0198(11) 0.0186(11) 0.0011(8) 0.0053(8) -0.0024(9)
    O11A 0.0260(9) 0.0315(10) 0.0161(8) -0.0037(8) -0.0016(7) -0.0013(7)
    O12A 0.0164(8) 0.0178(8) 0.0224(8) -0.0030(6) 0.0000(6) 0.0000(7)
    C12A 0.0162(11) 0.0184(11) 0.0312(13) -0.0030(9) 0.0012(10) -0.0017(10)
    N1B 0.0129(8) 0.0160(9) 0.0123(8) 0.0013(7) 0.0024(7) 0.0008(7)
    C2B 0.0121(9) 0.0148(10) 0.0124(9) 0.0012(7) 0.0013(7) 0.0002(8)
    C3B 0.0118(9) 0.0170(10) 0.0151(10) 0.0016(8) 0.0012(8) 0.0016(8)
    C4B 0.0129(9) 0.0173(10) 0.0158(10) 0.0034(8) 0.0039(8) 0.0021(8)
    C5B 0.0176(10) 0.0192(11) 0.0138(10) 0.0056(8) 0.0036(8) 0.0022(8)
    C6B 0.0220(11) 0.0211(11) 0.0124(10) 0.0053(9) 0.0024(8) -0.0020(8)
    C7B 0.0175(10) 0.0162(10) 0.0180(10) 0.0004(8) 0.0018(8) -0.0021(8)
    C8B 0.0167(10) 0.0181(11) 0.0157(10) 0.0007(8) 0.0047(8) 0.0005(8)
    C9B 0.0141(9) 0.0168(10) 0.0142(10) 0.0042(8) 0.0023(8) 0.0011(8)
    C10B 0.0142(9) 0.0157(10) 0.0135(10) 0.0042(8) 0.0030(8) 0.0021(8)
    C11B 0.0145(9) 0.0182(10) 0.0149(10) 0.0035(8) 0.0017(8) 0.0036(8)
    O11B 0.0212(8) 0.0233(9) 0.0191(8) 0.0007(7) 0.0085(7) -0.0016(7)
    O12B 0.0214(8) 0.0167(8) 0.0250(9) 0.0013(6) 0.0110(7) 0.0025(7)
    C12B 0.0244(12) 0.0179(11) 0.0299(13) 0.0001(9) 0.0132(10) 0.0042(10)
_geom_special_details
;
All e.s.d.'s (except the e.s.d. in the dihedral angle between two l.s. planes)
are estimated using the full covariance matrix. The cell e.s.d.'s are taken
into account individually in the estimation of e.s.d.'s in distances, angles
and torsion angles; correlations between e.s.d.'s in cell parameters are only
used when they are defined by crystal symmetry. An approximate (isotropic)
treatment of cell e.s.d.'s is used for estimating e.s.d.'s involving l.s.
planes.
;
loop_
    _geom_bond_atom_site_label_1
    _geom_bond_atom_site_label_2
    _geom_bond_site_symmetry_2
    _geom_bond_distance
    _geom_bond_publ_flag
    Cu1 N1A . 2.088(2) yes
    Cu1 N1B . 2.092(2) yes
    Cu1 I1 . 2.5473(10) yes
    Cu1 I1 2_656 2.6996(9) yes
    Cu1 Cu1 2_656 2.6723(11) yes
    I1 Cu1 2_656 2.6997(9) ?
    N1A C2A . 1.325(3) ?
    N1A C9A . 1.377(3) ?
    C2A C3A . 1.414(3) ?
    C2A C2B . 1.493(3) ?
    C3A C4A . 1.377(3) ?
    C3A H3A . 0.9500 ?
    C4A C10A . 1.423(3) ?
    C4A C11A . 1.502(3) ?
    C5A C6A . 1.366(3) ?
    C5A C10A . 1.421(3) ?
    C5A H5A . 0.9500 ?
    C6A C7A . 1.412(3) ?
    C6A H6A . 0.9500 ?
    C7A C8A . 1.372(3) ?
    C7A H7A . 0.9500 ?
    C8A C9A . 1.412(3) ?
    C8A H8A . 0.9500 ?
    C9A C10A . 1.420(3) ?
    C11A O11A . 1.205(3) ?
    C11A O12A . 1.332(3) ?
    O12A C12A . 1.455(3) ?
    C12A H12D . 0.9800 ?
    C12A H12E . 0.9800 ?
    C12A H12F . 0.9800 ?
    N1B C2B . 1.336(3) ?
    N1B C9B . 1.373(3) ?
    C2B C3B . 1.408(3) ?
    C3B C4B . 1.377(3) ?
    C3B H3B . 0.9500 ?
    C4B C10B . 1.422(3) ?
    C4B C11B . 1.500(3) ?
    C5B C6B . 1.368(3) ?
    C5B C10B . 1.425(3) ?
    C5B H5B . 0.9500 ?
    C6B C7B . 1.413(3) ?
    C6B H6B . 0.9500 ?
    C7B C8B . 1.368(3) ?
    C7B H7B . 0.9500 ?
    C8B C9B . 1.419(3) ?
    C8B H8B . 0.9500 ?
    C9B C10B . 1.426(3) ?
    C11B O11B . 1.208(3) ?
    C11B O12B . 1.336(3) ?
    O12B C12B . 1.448(3) ?
    C12B H12A . 0.9800 ?
    C12B H12B . 0.9800 ?
    C12B H12C . 0.9800 ?
loop_
    _geom_angle_atom_site_label_1
    _geom_angle_atom_site_label_2
    _geom_angle_atom_site_label_3
    _geom_angle_site_symmetry_1
    _geom_angle_site_symmetry_3
    _geom_angle
    _geom_angle_publ_flag
    N1A Cu1 N1B . . 78.10(8) ?
    N1A Cu1 I1 . . 124.55(6) ?
    N1B Cu1 I1 . . 125.61(6) ?
    N1A Cu1 I1 . 2_656 96.95(6) ?
    N1B Cu1 I1 . 2_656 103.46(6) ?
    I1 Cu1 I1 . 2_656 118.85(3) ?
    Cu1 I1 Cu1 . 2_656 61.15(3) ?
    C2A N1A C9A . . 119.28(19) ?
    C2A N1A Cu1 . . 113.75(15) ?
    C9A N1A Cu1 . . 125.41(15) ?
    N1A C2A C3A . . 122.3(2) ?
    N1A C2A C2B . . 115.21(19) ?
    C3A C2A C2B . . 122.5(2) ?
    C4A C3A C2A . . 119.4(2) ?
    C4A C3A H3A . . 120.3 ?
    C2A C3A H3A . . 120.3 ?
    C3A C4A C10A . . 119.8(2) ?
    C3A C4A C11A . . 119.7(2) ?
    C10A C4A C11A . . 120.5(2) ?
    C6A C5A C10A . . 120.6(2) ?
    C6A C5A H5A . . 119.7 ?
    C10A C5A H5A . . 119.7 ?
    C5A C6A C7A . . 121.1(2) ?
    C5A C6A H6A . . 119.5 ?
    C7A C6A H6A . . 119.5 ?
    C8A C7A C6A . . 120.0(2) ?
    C8A C7A H7A . . 120.0 ?
    C6A C7A H7A . . 120.0 ?
    C7A C8A C9A . . 119.8(2) ?
    C7A C8A H8A . . 120.1 ?
    C9A C8A H8A . . 120.1 ?
    N1A C9A C8A . . 117.3(2) ?
    N1A C9A C10A . . 122.1(2) ?
    C8A C9A C10A . . 120.6(2) ?
    C9A C10A C5A . . 117.9(2) ?
    C9A C10A C4A . . 117.1(2) ?
    C5A C10A C4A . . 125.0(2) ?
    O11A C11A O12A . . 123.9(2) ?
    O11A C11A C4A . . 124.7(2) ?
    O12A C11A C4A . . 111.4(2) ?
    C11A O12A C12A . . 114.73(19) ?
    O12A C12A H12D . . 109.5 ?
    O12A C12A H12E . . 109.5 ?
    H12D C12A H12E . . 109.5 ?
    O12A C12A H12F . . 109.5 ?
    H12D C12A H12F . . 109.5 ?
    H12E C12A H12F . . 109.5 ?
    C2B N1B C9B . . 118.65(19) ?
    C2B N1B Cu1 . . 113.28(14) ?
    C9B N1B Cu1 . . 127.25(15) ?
    N1B C2B C3B . . 122.3(2) ?
    N1B C2B C2A . . 115.52(19) ?
    C3B C2B C2A . . 122.14(19) ?
    C4B C3B C2B . . 119.9(2) ?
    C4B C3B H3B . . 120.1 ?
    C2B C3B H3B . . 120.1 ?
    C3B C4B C10B . . 119.5(2) ?
    C3B C4B C11B . . 118.5(2) ?
    C10B C4B C11B . . 121.9(2) ?
    C6B C5B C10B . . 120.6(2) ?
    C6B C5B H5B . . 119.7 ?
    C10B C5B H5B . . 119.7 ?
    C5B C6B C7B . . 121.1(2) ?
    C5B C6B H6B . . 119.4 ?
    C7B C6B H6B . . 119.4 ?
    C8B C7B C6B . . 119.9(2) ?
    C8B C7B H7B . . 120.0 ?
    C6B C7B H7B . . 120.0 ?
    C7B C8B C9B . . 120.4(2) ?
    C7B C8B H8B . . 119.8 ?
    C9B C8B H8B . . 119.8 ?
    N1B C9B C8B . . 117.5(2) ?
    N1B C9B C10B . . 122.5(2) ?
    C8B C9B C10B . . 120.0(2) ?
    C4B C10B C5B . . 125.0(2) ?
    C4B C10B C9B . . 117.0(2) ?
    C5B C10B C9B . . 118.0(2) ?
    O11B C11B O12B . . 124.0(2) ?
    O11B C11B C4B . . 124.8(2) ?
    O12B C11B C4B . . 111.19(19) ?
    C11B O12B C12B . . 115.55(18) ?
    O12B C12B H12A . . 109.5 ?
    O12B C12B H12B . . 109.5 ?
    H12A C12B H12B . . 109.5 ?
    O12B C12B H12C . . 109.5 ?
    H12A C12B H12C . . 109.5 ?
    H12B C12B H12C . . 109.5 ?
loop_
    _geom_torsion_atom_site_label_1
    _geom_torsion_atom_site_label_2
    _geom_torsion_atom_site_label_3
    _geom_torsion_atom_site_label_4
    _geom_torsion_site_symmetry_1
    _geom_torsion_site_symmetry_2
    _geom_torsion_site_symmetry_3
    _geom_torsion_site_symmetry_4
    _geom_torsion
    _geom_torsion_publ_flag
    N1A Cu1 I1 Cu1 . . . 2_656 -123.16(7) ?
    N1B Cu1 I1 Cu1 . . . 2_656 136.17(7) ?
    I1 Cu1 I1 Cu1 2_656 . . 2_656 0.0 ?
    N1B Cu1 N1A C2A . . . . -17.89(15) ?
    I1 Cu1 N1A C2A . . . . -143.16(14) ?
    I1 Cu1 N1A C2A 2_656 . . . 84.46(15) ?
    N1B Cu1 N1A C9A . . . . 176.59(19) ?
    I1 Cu1 N1A C9A . . . . 51.33(19) ?
    I1 Cu1 N1A C9A 2_656 . . . -81.05(18) ?
    C9A N1A C2A C3A . . . . 1.9(3) ?
    Cu1 N1A C2A C3A . . . . -164.62(17) ?
    C9A N1A C2A C2B . . . . -177.27(19) ?
    Cu1 N1A C2A C2B . . . . 16.2(2) ?
    N1A C2A C3A C4A . . . . -2.1(3) ?
    C2B C2A C3A C4A . . . . 177.0(2) ?
    C2A C3A C4A C10A . . . . 0.9(3) ?
    C2A C3A C4A C11A . . . . -178.1(2) ?
    C10A C5A C6A C7A . . . . -1.2(4) ?
    C5A C6A C7A C8A . . . . 1.0(4) ?
    C6A C7A C8A C9A . . . . 0.0(3) ?
    C2A N1A C9A C8A . . . . 179.3(2) ?
    Cu1 N1A C9A C8A . . . . -15.9(3) ?
    C2A N1A C9A C10A . . . . -0.5(3) ?
    Cu1 N1A C9A C10A . . . . 164.31(16) ?
    C7A C8A C9A N1A . . . . 179.4(2) ?
    C7A C8A C9A C10A . . . . -0.8(3) ?
    N1A C9A C10A C5A . . . . -179.6(2) ?
    C8A C9A C10A C5A . . . . 0.6(3) ?
    N1A C9A C10A C4A . . . . -0.6(3) ?
    C8A C9A C10A C4A . . . . 179.5(2) ?
    C6A C5A C10A C9A . . . . 0.4(3) ?
    C6A C5A C10A C4A . . . . -178.5(2) ?
    C3A C4A C10A C9A . . . . 0.4(3) ?
    C11A C4A C10A C9A . . . . 179.4(2) ?
    C3A C4A C10A C5A . . . . 179.3(2) ?
    C11A C4A C10A C5A . . . . -1.7(3) ?
    C3A C4A C11A O11A . . . . 146.9(3) ?
    C10A C4A C11A O11A . . . . -32.1(4) ?
    C3A C4A C11A O12A . . . . -32.9(3) ?
    C10A C4A C11A O12A . . . . 148.1(2) ?
    O11A C11A O12A C12A . . . . 0.2(3) ?
    C4A C11A O12A C12A . . . . 179.96(18) ?
    N1A Cu1 N1B C2B . . . . 16.69(15) ?
    I1 Cu1 N1B C2B . . . . 140.88(14) ?
    I1 Cu1 N1B C2B 2_656 . . . -77.71(15) ?
    N1A Cu1 N1B C9B . . . . -173.9(2) ?
    I1 Cu1 N1B C9B . . . . -49.7(2) ?
    I1 Cu1 N1B C9B 2_656 . . . 91.69(18) ?
    C9B N1B C2B C3B . . . . -4.1(3) ?
    Cu1 N1B C2B C3B . . . . 166.34(17) ?
    C9B N1B C2B C2A . . . . 176.24(19) ?
    Cu1 N1B C2B C2A . . . . -13.4(2) ?
    N1A C2A C2B N1B . . . . -1.9(3) ?
    C3A C2A C2B N1B . . . . 179.0(2) ?
    N1A C2A C2B C3B . . . . 178.4(2) ?
    C3A C2A C2B C3B . . . . -0.7(3) ?
    N1B C2B C3B C4B . . . . 3.3(3) ?
    C2A C2B C3B C4B . . . . -177.0(2) ?
    C2B C3B C4B C10B . . . . 0.2(3) ?
    C2B C3B C4B C11B . . . . 178.9(2) ?
    C10B C5B C6B C7B . . . . -0.1(4) ?
    C5B C6B C7B C8B . . . . 0.6(4) ?
    C6B C7B C8B C9B . . . . -0.5(4) ?
    C2B N1B C9B C8B . . . . -178.8(2) ?
    Cu1 N1B C9B C8B . . . . 12.3(3) ?
    C2B N1B C9B C10B . . . . 1.5(3) ?
    Cu1 N1B C9B C10B . . . . -167.44(16) ?
    C7B C8B C9B N1B . . . . -179.7(2) ?
    C7B C8B C9B C10B . . . . 0.0(3) ?
    C3B C4B C10B C5B . . . . 179.2(2) ?
    C11B C4B C10B C5B . . . . 0.6(3) ?
    C3B C4B C10B C9B . . . . -2.6(3) ?
    C11B C4B C10B C9B . . . . 178.8(2) ?
    C6B C5B C10B C4B . . . . 177.8(2) ?
    C6B C5B C10B C9B . . . . -0.4(3) ?
    N1B C9B C10B C4B . . . . 1.8(3) ?
    C8B C9B C10B C4B . . . . -177.9(2) ?
    N1B C9B C10B C5B . . . . -179.8(2) ?
    C8B C9B C10B C5B . . . . 0.4(3) ?
    C3B C4B C11B O11B . . . . -149.8(2) ?
    C10B C4B C11B O11B . . . . 28.8(3) ?
    C3B C4B C11B O12B . . . . 30.2(3) ?
    C10B C4B C11B O12B . . . . -151.2(2) ?
    O11B C11B O12B C12B . . . . 5.1(3) ?
    C4B C11B O12B C12B . . . . -174.87(19) ?
data_global
_journal_date_recd_electronic     2012-04-12
_journal_date_accepted     2012-05-08
_journal_name_full     'Acta Crystallographica, Section E'
_journal_year     2012
_journal_volume     68
_journal_issue      6
_journal_page_first     m756
_journal_page_last     m757
_journal_paper_category     QM
_journal_paper_doi     10.1107/S1600536812020843
_journal_coeditor_code     KP2406
_publ_contact_author_name     'Rados\/law Starosta'
_publ_contact_author_address
;
Faculty of Chemistry
University of Wroc\/law
14 Joliot-Curie St
50-383 Wroc\/law
Poland
;
_publ_contact_author_email     'radoslaw.starosta@chem.uni.wroc.pl'
_publ_contact_author_fax     ?
_publ_contact_author_phone     '+48794967675'
_publ_section_title
;
Di-\m-iodido-bis[(dimethyl
2,2'-biquinoline-4,4'-dicarboxylate-\k^2^<i>N</i>,<i>N</i>')copper(I)]
;
loop_
    _publ_author_name
    _publ_author_footnote
    _publ_author_address
    'Starosta, Rados\/law' ?
;
Faculty of Chemistry
University of Wroc\/law
14 Joliot-Curie St
50-383 Wroc\/law
Poland
;
    'Komarnicka, Urszula K.' .
;
Faculty of Chemistry
University of Wroc\/law
14 Joliot-Curie St
50-383 Wroc\/law
Poland
;
    'Nagaj, Justyna' .
;
Faculty of Chemistry
University of Wroc\/law
14 Joliot-Curie St
50-383 Wroc\/law
Poland
;
    'Stokowa-So\/ltys, Kamila' .
;
Faculty of Chemistry
University of Wroc\/law
14 Joliot-Curie St
50-383 Wroc\/law
Poland
;
    'Bykowska, Aleksandra' .
;
Faculty of Chemistry
University of Wroc\/law
14 Joliot-Curie St
50-383 Wroc\/law
Poland
;
