# Supplementary material for: Di-μ-iodido-bis­[(dimethyl 2,2′-biquinoline-4,4′-dicarboxyl­ate-κ2 N,N′)copper(I)]
Source: Acta Crystallogr Sect E Struct Rep Online. 2012 May 12;68(Pt 6):m756–7. doi: 10.1107/S1600536812020843 (PMC3379095; doi:10.1107/S1600536812020843)
Supplement: Supplementary file 2 [file e-68-0m756-Isup2.hkl]

# 
# h,k,l, Fc-squared, Fo-squared, sigma(Fo-squared) and status flag 
# 
data_I
_shelx_title ' skw014 in P-1' 
_shelx_refln_list_code          4 
_shelx_F_calc_maximum      261.87 
_exptl_crystal_F_000       552.00 
_reflns_d_resolution_high  0.7108 
 
loop_ 
 _symmetry_equiv_pos_as_xyz 
 'x, y, z' 
 '-x, -y, -z' 
 
_cell_length_a     8.7920 
_cell_length_b     9.1570 
_cell_length_c    12.8650 
_cell_angle_alpha  96.590 
_cell_angle_beta  102.490 
_cell_angle_gamma 103.510 
 
_shelx_F_squared_multiplier     1.000 
 
loop_ 
 _refln_index_h 
 _refln_index_k 
 _refln_index_l 
 _refln_F_squared_calc 
 _refln_F_squared_meas 
 _refln_F_squared_sigma 
 _refln_observed_status 
   2   0   0      810.34      766.98     16.85 o 
   3   0   0     1049.33     1040.83     18.86 o 
   4   0   0     1676.74     1673.14     36.02 o 
   5   0   0     5325.88     5322.78     29.06 o 
   6   0   0     7795.18     7795.73     44.83 o 
   7   0   0     4674.82     4517.43     40.10 o 
   8   0   0     1866.16     1912.41     45.91 o 
   9   0   0       26.44       26.47     20.04 o 
  10   0   0      161.89      169.59     34.77 o 
  11   0   0      652.76      592.45     40.84 o 
 -11   1   0       45.85       25.82     35.02 o 
 -10   1   0     1250.46     1287.12     38.58 o 
  -9   1   0      222.82      220.55     21.25 o 
  -8   1   0      236.46      244.77     18.77 o 
  -7   1   0      172.60      168.26     18.42 o 
  -6   1   0     1260.00     1266.36     20.47 o 
  -5   1   0       55.30       44.93      9.42 o 
  -4   1   0     2965.56     2786.85     31.35 o 
  -3   1   0       86.28       59.08      9.00 o 
  -2   1   0      325.49      312.58      9.83 o 
  -1   1   0     1235.05     1216.11     61.78 o 
   1   1   0       73.68       70.72      8.02 o 
   2   1   0      337.64      353.40     19.50 o 
   3   1   0      108.64       82.28     15.52 o 
   4   1   0      198.72      194.31     17.82 o 
   5   1   0      165.89      148.56     14.26 o 
   6   1   0      506.56      522.25     22.61 o 
   7   1   0     1802.62     1863.87     39.84 o 
   8   1   0      212.39      224.34     20.76 o 
   9   1   0       12.27        4.72     20.90 o 
  10   1   0        1.10        0.00     21.22 o 
  11   1   0       79.67       52.88     38.86 o 
 -12   2   0       69.09       59.62     38.79 o 
 -11   2   0     1203.88     1350.91     40.84 o 
 -10   2   0     1984.13     2143.30     44.65 o 
  -9   2   0     3190.29     3355.96     35.01 o 
  -8   2   0     1065.53     1102.09     23.00 o 
  -7   2   0      568.60      608.64     20.24 o 
  -6   2   0     1104.82     1168.35     22.52 o 
  -5   2   0     2686.42     2729.16     45.05 o 
  -4   2   0     7213.41     6866.04     65.09 o 
  -3   2   0     7773.00     7141.28     28.89 o 
  -2   2   0    54139.00    60786.70    879.46 o 
  -1   2   0      101.73      119.49     11.33 o 
   0   2   0     5208.09     5253.06     46.21 o 
   1   2   0     3324.89     3429.66     67.79 o 
   2   2   0     9173.92     9187.54     33.76 o 
   3   2   0    18563.53    19622.50     75.76 o 
   4   2   0    10441.44    10830.71    101.27 o 
   5   2   0      988.05      996.61     17.84 o 
   6   2   0      403.94      421.76     18.25 o 
   7   2   0       70.42       69.24     16.94 o 
   8   2   0     2225.89     2213.67     48.97 o 
   9   2   0     3030.26     3082.76     38.39 o 
  10   2   0      775.55      743.27     41.87 o 
 -12   3   0      166.57      168.87     38.99 o 
 -11   3   0      566.21      595.79     33.51 o 
 -10   3   0      409.90      402.68     28.91 o 
  -9   3   0      100.49       88.16     19.83 o 
  -8   3   0       45.48       38.85     17.51 o 
  -7   3   0      744.58      716.27     27.57 o 
  -6   3   0      322.04      307.59     13.15 o 
  -5   3   0       71.63       64.71      8.78 o 
  -4   3   0     1390.72     1276.71     26.77 o 
  -3   3   0     2988.70     2946.91     19.94 o 
  -2   3   0      502.11      493.20     12.22 o 
  -1   3   0      394.05      397.91     22.34 o 
   0   3   0       43.54       57.11     21.16 o 
   1   3   0     3086.59     3241.47     40.49 o 
   2   3   0      878.26      773.10     12.10 o 
   3   3   0     1033.81      912.61     22.43 o 
   4   3   0      701.21      673.08     15.49 o 
   5   3   0       25.38       17.39     13.10 o 
   6   3   0      407.83      406.32     17.80 o 
   7   3   0      760.02      721.47     21.39 o 
   8   3   0      487.25      481.94     30.58 o 
   9   3   0      694.68      645.89     27.67 o 
  10   3   0      242.67      227.83     29.63 o 
 -12   4   0       82.20       82.21     38.13 o 
 -11   4   0      842.74      907.02     39.95 o 
 -10   4   0      372.68      423.53     43.39 o 
  -9   4   0      536.31      580.88     41.90 o 
  -8   4   0     2363.42     2482.48     63.43 o 
  -7   4   0     5668.30     5887.98     46.61 o 
  -6   4   0     3925.47     3953.54     45.79 o 
  -5   4   0     1559.48     1503.74     13.33 o 
  -4   4   0      731.01      737.02     16.52 o 
  -3   4   0     1658.05     1672.64     16.65 o 
  -2   4   0     7969.78     8021.14     42.84 o 
  -1   4   0    14574.57    14873.01     58.41 o 
   0   4   0    12689.03    13052.23    136.67 o 
   1   4   0     2639.46     2377.26     24.08 o 
   2   4   0     3213.17     3356.22     39.40 o 
   3   4   0     1775.30     1776.37     25.45 o 
   4   4   0      999.81     1022.13     15.50 o 
   5   4   0     3288.76     3323.44     25.61 o 
   6   4   0     6289.32     6265.29     84.62 o 
   7   4   0     1896.80     1909.83     60.99 o 
   8   4   0        0.91        7.90     22.96 o 
   9   4   0      402.56      409.17     27.82 o 
  10   4   0       37.35       45.44     38.24 o 
 -11   5   0       25.89       21.50     27.81 o 
 -10   5   0       79.40       64.95     25.85 o 
  -9   5   0       34.49       31.19     19.45 o 
  -8   5   0      318.37      310.51     14.70 o 
  -7   5   0      713.21      717.01     11.17 o 
  -6   5   0      224.41      207.12      9.70 o 
  -5   5   0      307.24      255.43      9.33 o 
  -4   5   0     2256.88     2284.09     25.03 o 
  -3   5   0      550.33      624.51     15.04 o 
  -2   5   0     2678.82     2736.97     67.27 o 
  -1   5   0     1815.10     1784.68     30.62 o 
   0   5   0     3250.79     3311.23     28.46 o 
   1   5   0        1.78        4.44     12.85 o 
   2   5   0       77.07       62.15     14.31 o 
   3   5   0       11.05       20.83     14.12 o 
   4   5   0      401.73      444.20     21.82 o 
   5   5   0     1908.26     1914.55     22.87 o 
   6   5   0     1060.32      996.59     26.74 o 
   7   5   0      450.65      438.09     43.44 o 
   8   5   0        6.42       26.49     25.19 o 
   9   5   0        0.95        0.00     35.25 o 
 -11   6   0     1257.16     1418.52     38.22 o 
 -10   6   0     1380.67     1597.47     80.22 o 
  -9   6   0     1531.09     1651.95     69.07 o 
  -8   6   0      417.53      434.21     15.77 o 
  -7   6   0      574.56      567.20     20.62 o 
  -6   6   0      573.96      551.25     10.85 o 
  -5   6   0     4478.04     4721.40     43.31 o 
  -4   6   0     6038.94     6147.21     27.98 o 
  -3   6   0     6119.52     6358.71     92.51 o 
  -2   6   0     1656.19     1727.55     23.03 o 
  -1   6   0      343.35      350.23     18.07 o 
   0   6   0     1343.64     1406.83     55.16 o 
   1   6   0     3394.29     3386.70     73.77 o 
   2   6   0     5628.81     5457.22     36.67 o 
   3   6   0     6446.32     6322.10     38.58 o 
   4   6   0     1526.86     1537.97     22.91 o 
   5   6   0      184.78      180.49     17.17 o 
   6   6   0       74.56       84.52     22.55 o 
   7   6   0     1425.41     1420.16     31.99 o 
   8   6   0      386.70      370.34     37.07 o 
 -11   7   0       56.86       74.33     34.43 o 
 -10   7   0      345.66      315.22     28.46 o 
  -9   7   0       85.84       70.39     23.88 o 
  -8   7   0      329.92      288.90     18.91 o 
  -7   7   0      156.07      128.05     12.45 o 
  -6   7   0       14.34        7.64     13.41 o 
  -5   7   0     1107.59     1126.51     33.78 o 
  -4   7   0     2210.95     2300.23     23.51 o 
  -3   7   0       88.38       90.74     19.14 o 
  -2   7   0      421.01      488.39     28.98 o 
  -1   7   0      590.96      610.20     37.41 o 
   0   7   0      249.63      350.32     40.57 o 
   1   7   0     2230.12     2215.75     53.89 o 
   2   7   0     2643.68     2535.49     29.50 o 
   3   7   0      563.43      561.06     17.72 o 
   4   7   0       64.17       61.65     16.97 o 
   5   7   0        4.06       22.09     17.60 o 
   6   7   0      177.21      166.95     27.22 o 
   7   7   0      333.17      296.22     29.69 o 
  -8   8   0     2195.85     2315.65     59.02 o 
  -7   8   0     2271.06     2464.18     44.28 o 
  -6   8   0      537.40      510.88     32.74 o 
  -5   8   0      721.65      764.58     23.24 o 
  -4   8   0      885.08      901.53     23.47 o 
  -3   8   0     1199.29     1192.90     31.14 o 
  -2   8   0     2330.44     2408.36     34.38 o 
  -1   8   0     3289.15     3490.49     63.81 o 
   0   8   0     2566.59     2675.30     28.38 o 
   1   8   0     1329.36     1237.71     23.98 o 
   2   8   0      252.45      248.33     39.52 o 
   3   8   0      524.41      438.54     35.77 o 
   4   8   0     1135.86     1073.92     36.34 o 
   5   8   0     2343.30     2375.00     57.41 o 
  -8   9   0      426.51      471.82     33.81 o 
  -7   9   0      372.04      347.99     28.12 o 
  -6   9   0       26.59       12.60     28.31 o 
  -5   9   0      144.37      119.26     21.59 o 
  -4   9   0      414.71      425.53     23.81 o 
  -3   9   0        8.02       13.94     21.36 o 
  -2   9   0     1135.41     1200.02     38.70 o 
  -1   9   0     2427.20     2474.40     34.40 o 
   0   9   0     1117.40     1064.79     28.28 o 
   1   9   0        4.10        7.91     19.89 o 
   2   9   0       82.82       40.71     23.68 o 
   3   9   0      328.02      296.01     58.36 o 
   4   9   0     1846.26     1836.71     35.47 o 
  -8  10   0      207.19      258.29     40.46 o 
  -7  10   0      236.90      286.35     41.29 o 
  -6  10   0      993.35     1162.20     70.64 o 
  -5  10   0     1558.72     1771.79     65.62 o 
  -4  10   0     2001.24     2234.10     86.30 o 
  -3  10   0      314.62      346.85     25.40 o 
  -2  10   0       90.27       65.22     23.75 o 
  -1  10   0      657.77      613.42     27.18 o 
   0  10   0      691.38      488.89     56.05 o 
   1  10   0     1005.48      985.85     31.72 o 
   2  10   0     1686.37     1675.82     35.03 o 
   3  10   0      621.79      608.25     31.25 o 
   4  10   0      357.37      355.58     39.43 o 
  -8  11   0       19.84       16.34     37.39 o 
  -7  11   0       61.23      106.17     38.50 o 
  -6  11   0      475.00      501.61     35.39 o 
  -5  11   0      196.78      190.13     33.18 o 
  -4  11   0      653.35      723.26     60.67 o 
  -3  11   0      214.73      216.64     32.83 o 
  -2  11   0        4.19       23.48     24.78 o 
  -1  11   0      217.27      202.39     23.97 o 
   0  11   0      116.58      108.19     26.75 o 
   1  11   0     1058.05     1076.43     33.34 o 
   2  11   0     1177.84     1274.09     49.40 o 
   3  11   0      199.20      218.99     41.21 o 
  -7  12   0      307.65      324.55     44.78 o 
  -6  12   0      475.91      488.44     46.52 o 
  -5  12   0       84.17       74.47     43.00 o 
  -4  12   0       92.62      201.85     44.01 o 
  -3  12   0      639.95      738.75     48.99 o 
  -2  12   0     1001.07     1123.47     51.89 o 
  -1  12   0      328.62      358.82     78.74 o 
   0  12   0      285.66      241.75     44.26 o 
   1  12   0       27.88       13.28     42.75 o 
  -1 -12   1      135.55      144.61     43.48 o 
   0 -12   1      354.60      343.30     45.89 o 
   1 -12   1     1072.69     1077.21     57.44 o 
   2 -12   1      730.08      802.70     39.62 o 
   3 -12   1      931.04     1012.97     51.36 o 
   4 -12   1      379.54      529.63     46.59 o 
   5 -12   1       95.67      168.68     43.70 o 
   6 -12   1      109.77      171.37     43.01 o 
   7 -12   1      445.91      519.98     45.93 o 
  -3 -11   1       66.09       58.80     40.51 o 
  -2 -11   1     1086.10     1124.22     57.32 o 
  -1 -11   1      995.76      969.87     38.85 o 
   0 -11   1      119.18      138.40     23.37 o 
   1 -11   1        6.32        7.40     30.45 o 
   2 -11   1       22.64       30.42     30.80 o 
   3 -11   1      180.39      179.24     32.49 o 
   4 -11   1      506.99      574.16     47.60 o 
   5 -11   1      178.04      206.68     33.32 o 
   6 -11   1      666.65      683.19     36.66 o 
   7 -11   1       12.50       49.64     36.75 o 
   8 -11   1       29.08       43.68     36.33 o 
  -4 -10   1       18.44        1.37     36.87 o 
  -3 -10   1     1332.45     1354.90     34.50 o 
  -2 -10   1     1244.50     1340.12     32.52 o 
  -1 -10   1     1946.80     2007.15     61.98 o 
   0 -10   1      764.31      758.78     38.04 o 
   1 -10   1      567.40      547.62     26.10 o 
   2 -10   1      477.59      498.02     33.96 o 
   3 -10   1     1136.74     1264.14     40.98 o 
   4 -10   1     1202.53     1315.67     36.85 o 
   5 -10   1     1369.84     1491.03    167.93 o 
   6 -10   1     1116.41     1276.61     36.83 o 
   7 -10   1      674.11      755.32     49.13 o 
   8 -10   1       24.30       14.75     56.22 o 
  -5  -9   1      884.93      817.14     41.79 o 
  -4  -9   1      544.60      504.16     29.21 o 
  -3  -9   1      111.06      105.74     25.52 o 
  -2  -9   1       19.79       14.88     23.89 o 
  -1  -9   1       46.63       69.51     20.33 o 
   0  -9   1      120.85      119.42     22.08 o 
   1  -9   1      817.31      837.70     25.95 o 
   2  -9   1     1901.23     2013.83     31.23 o 
   3  -9   1       90.61       59.13     20.86 o 
   4  -9   1        8.58        7.89     25.79 o 
   5  -9   1      258.47      260.71     51.74 o 
   6  -9   1      148.73      134.32     21.22 o 
   7  -9   1      908.11      869.89     26.74 o 
   8  -9   1       25.57       29.46     25.33 o 
   9  -9   1       81.59       67.66     39.38 o 
  -6  -8   1      458.07      423.83     28.11 o 
  -5  -8   1     2846.52     2813.53     30.67 o 
  -4  -8   1     1324.43     1228.58     23.57 o 
  -3  -8   1      419.83      398.67     19.41 o 
  -2  -8   1      343.13      259.40     28.51 o 
  -1  -8   1      750.15      733.00     21.52 o 
   0  -8   1     2818.40     2889.96     31.97 o 
   1  -8   1     5685.89     5918.02    117.70 o 
   2  -8   1     4034.14     4131.31     64.62 o 
   3  -8   1      936.92      967.15     24.28 o 
   4  -8   1      580.73      605.29     18.44 o 
   5  -8   1      510.71      531.00     29.04 o 
   6  -8   1     1737.44     1676.94     31.46 o 
   7  -8   1     2086.73     2286.55     51.49 o 
   8  -8   1     1329.13     1466.70     75.53 o 
  10  -8   1      171.40      159.49     35.28 o 
  -8  -7   1      876.77      768.86     43.36 o 
  -7  -7   1      452.33      414.52     28.27 o 
  -6  -7   1      105.76      103.26     24.46 o 
  -5  -7   1        0.73        5.10     17.90 o 
  -4  -7   1      129.66      111.52     17.45 o 
  -3  -7   1     2009.30     1961.66     23.30 o 
  -2  -7   1      563.65      519.27     16.23 o 
  -1  -7   1      361.96      324.33     16.67 o 
   0  -7   1      245.51      285.05     20.69 o 
   1  -7   1      157.88      150.37     20.15 o 
   2  -7   1      212.74      226.47     20.63 o 
   3  -7   1       63.40       40.81     15.57 o 
   4  -7   1     1566.07     1654.10     32.12 o 
   5  -7   1     1942.05     1889.69     25.33 o 
   6  -7   1       52.95       34.62     14.85 o 
   7  -7   1      114.83       86.14     14.69 o 
   8  -7   1      208.03      195.73     17.73 o 
   9  -7   1       25.25       52.93     21.31 o 
  10  -7   1       92.48       84.18     28.21 o 
  11  -7   1       53.27       96.70     36.67 o 
  -8  -6   1      998.56      940.01     36.76 o 
  -7  -6   1     1548.15     1616.42     42.60 o 
  -6  -6   1       77.80       86.12     23.15 o 
  -5  -6   1      183.92      164.88     17.72 o 
  -4  -6   1     2821.26     2740.95     30.90 o 
  -3  -6   1     1596.93     1604.85     35.57 o 
  -2  -6   1     6035.11     5939.76     47.61 o 
  -1  -6   1     6819.52     6904.54     51.61 o 
   0  -6   1     3030.15     3105.60     66.69 o 
   1  -6   1       65.68       62.65     16.65 o 
   2  -6   1     1854.78     1956.45     52.03 o 
   3  -6   1     4914.25     5002.73     50.18 o 
   4  -6   1    10020.56    10777.97     62.73 o 
   5  -6   1     1781.23     1821.86     24.40 o 
   6  -6   1     3558.10     3772.52     55.22 o 
   7  -6   1      208.75      197.83     11.38 o 
   8  -6   1      289.62      268.93     16.89 o 
   9  -6   1     1131.57     1118.23     37.84 o 
  10  -6   1     1417.72     1649.99     87.69 o 
  11  -6   1      645.20      740.50     42.52 o 
  -9  -5   1       14.47       13.93     28.68 o 
  -8  -5   1        0.28        3.12     24.36 o 
  -7  -5   1      189.74      144.64     23.40 o 
  -6  -5   1     1189.03     1185.35     21.65 o 
  -5  -5   1     2518.01     2477.83     38.84 o 
  -4  -5   1       80.99      120.76     17.33 o 
  -3  -5   1      733.33      715.82     33.96 o 
  -2  -5   1       92.70       80.58     11.87 o 
  -1  -5   1      311.08      329.16     16.12 o 
   0  -5   1       36.30       18.63     14.66 o 
   1  -5   1     2196.84     2180.61     97.93 o 
   2  -5   1     1036.94     1049.56     23.43 o 
   3  -5   1      964.99     1018.69     25.32 o 
   4  -5   1      109.41       97.03     11.73 o 
   5  -5   1        2.57        9.04      9.09 o 
   6  -5   1       32.90       35.69      9.16 o 
   7  -5   1      123.56      132.26     12.91 o 
   8  -5   1      121.92       93.17     19.11 o 
   9  -5   1       20.82       33.11     20.48 o 
  10  -5   1      228.26      251.12     37.28 o 
  11  -5   1       73.96       98.53     35.33 o 
 -10  -4   1      255.00      266.50     40.09 o 
  -9  -4   1      171.45      204.64     26.97 o 
  -8  -4   1      363.54      335.74     24.71 o 
  -7  -4   1     3099.69     3037.66     72.69 o 
  -6  -4   1     4085.43     4007.20     47.27 o 
  -5  -4   1     1417.55     1475.63     19.97 o 
  -4  -4   1     5247.17     5170.81     26.27 o 
  -3  -4   1      634.62      621.74     11.07 o 
  -2  -4   1      838.36      862.14     27.60 o 
  -1  -4   1     6886.93     6995.92    135.38 o 
   0  -4   1    11758.52    12087.78    137.87 o 
   1  -4   1    10810.68    10852.52     74.18 o 
   2  -4   1    10696.76    10850.21     82.48 o 
   3  -4   1      628.07      773.85     20.92 o 
   4  -4   1    14595.77    15155.00    102.93 o 
   5  -4   1      441.33      375.46      9.52 o 
   6  -4   1     3812.18     3765.02     49.95 o 
   7  -4   1     4876.97     5091.80     50.84 o 
   8  -4   1     2250.10     2291.59     56.57 o 
   9  -4   1      562.76      611.80     23.71 o 
  10  -4   1       64.71       50.66     21.95 o 
  11  -4   1      284.16      337.33     37.71 o 
 -10  -3   1      548.78      554.54     38.21 o 
  -9  -3   1      598.30      598.39     23.78 o 
  -8  -3   1      608.78      584.13     22.78 o 
  -7  -3   1      171.82      178.93     23.55 o 
  -6  -3   1       13.79       23.37     14.22 o 
  -5  -3   1       62.58       58.05     13.33 o 
  -4  -3   1      866.44      832.15     16.13 o 
  -3  -3   1     2777.22     2690.71     20.14 o 
  -2  -3   1      589.04      511.08     15.27 o 
  -1  -3   1       12.65        8.71      9.66 o 
   0  -3   1     3528.79     3515.12     52.68 o 
   1  -3   1     9244.31     9924.82     51.41 o 
   2  -3   1     5104.41     5408.74     92.33 o 
   3  -3   1      766.25      682.66     12.35 o 
   4  -3   1      583.27      502.54     16.00 o 
   5  -3   1       21.87       25.62      8.87 o 
   6  -3   1      839.95      867.88     22.00 o 
   7  -3   1     1337.02     1398.07     23.71 o 
   8  -3   1      111.26       88.05     18.72 o 
   9  -3   1       21.99       12.75     20.67 o 
  10  -3   1      208.70      191.26     22.70 o 
  11  -3   1       60.75       76.99     35.00 o 
 -11  -2   1      522.09      471.85     41.88 o 
 -10  -2   1     1826.02     1835.43     30.96 o 
  -9  -2   1     2986.92     2825.75     44.49 o 
  -8  -2   1     1259.97     1357.22     26.63 o 
  -7  -2   1     1238.46     1231.55     37.51 o 
  -6  -2   1      587.55      627.11     16.31 o 
  -5  -2   1     1523.60     1536.45     24.77 o 
  -4  -2   1     5567.07     5547.98     92.39 o 
  -3  -2   1    12041.05    11779.17    113.38 o 
  -2  -2   1    11765.88    12150.05    104.61 o 
  -1  -2   1     8300.49     8907.03     82.25 o 
   0  -2   1      831.92      864.15     18.43 o 
   1  -2   1     5318.22     5723.88     72.01 o 
   2  -2   1    68576.43    76850.55    607.99 o 
   3  -2   1     7347.34     6782.00     51.32 o 
   4  -2   1     9854.61     9756.48     47.69 o 
   5  -2   1     6575.82     6558.18     45.07 o 
   6  -2   1      667.18      677.79     18.48 o 
   7  -2   1      288.72      277.90     19.79 o 
   8  -2   1     1177.75     1225.66     37.91 o 
   9  -2   1     2110.42     2273.12     37.50 o 
  10  -2   1     2130.18     2350.15     50.02 o 
  11  -2   1      619.66      650.05     41.29 o 
 -11  -1   1       27.25       40.27     37.21 o 
 -10  -1   1       75.73       63.92     27.69 o 
  -9  -1   1      548.04      527.77     23.72 o 
  -8  -1   1      259.88      283.30     20.27 o 
  -7  -1   1        3.85        9.78     17.22 o 
  -6  -1   1     5616.31     5553.95     68.44 o 
  -5  -1   1     1327.77     1375.47     18.86 o 
  -4  -1   1     2629.49     2573.71     50.28 o 
  -3  -1   1     5125.94     5080.16     31.61 o 
  -2  -1   1      275.98      286.33     24.12 o 
  -1  -1   1      141.78      133.53      9.85 o 
   1  -1   1      520.77      483.66     18.92 o 
   2  -1   1      204.81      191.58     11.80 o 
   3  -1   1     5875.33     5946.03     27.90 o 
   4  -1   1     1283.39     1222.88     14.79 o 
   5  -1   1      359.72      384.60     18.33 o 
   6  -1   1       67.92       77.96     16.04 o 
   7  -1   1      388.80      424.00     23.11 o 
   8  -1   1       38.98       35.47     18.59 o 
   9  -1   1     1508.76     1582.08     39.65 o 
  10  -1   1      508.06      543.17     26.14 o 
  11  -1   1      225.29      162.85     38.98 o 
 -11   0   1      630.98      636.18     71.11 o 
 -10   0   1       24.06        0.00     26.18 o 
  -9   0   1     2036.34     2078.08     69.47 o 
  -8   0   1      711.93      716.01     23.78 o 
  -7   0   1     6853.52     7072.03     54.66 o 
  -6   0   1     4865.60     4892.54     53.75 o 
  -5   0   1     4822.31     4963.23     53.82 o 
  -4   0   1     3387.48     3399.05     29.34 o 
  -3   0   1     1374.31     1343.82     19.31 o 
  -2   0   1     5187.86     5012.71     54.83 o 
   1   0   1    10569.93    11581.04     55.31 o 
   2   0   1    16394.96    17792.62     90.19 o 
   3   0   1     3672.39     3781.77     29.51 o 
   4   0   1      171.87      156.57     17.36 o 
   5   0   1     3928.86     3825.41     44.13 o 
   6   0   1    10298.28    10670.26    151.03 o 
   7   0   1     3874.94     3960.76     42.65 o 
   8   0   1      784.25      775.24     23.50 o 
   9   0   1      218.39      210.03     22.59 o 
  10   0   1      199.19      218.31     24.38 o 
  11   0   1      631.82      640.61     32.81 o 
 -12   1   1        9.11       16.45     38.01 o 
 -11   1   1       13.80        0.00     29.37 o 
 -10   1   1      359.97      316.68     28.52 o 
  -9   1   1      156.13      133.25     19.94 o 
  -8   1   1     1939.75     2013.26     26.78 o 
  -7   1   1      541.87      562.19     20.21 o 
  -6   1   1     2263.40     2328.31     36.80 o 
  -5   1   1        1.67        3.20     11.93 o 
  -4   1   1      594.24      553.07     14.42 o 
  -3   1   1     2463.24     2454.11     35.12 o 
  -2   1   1      148.26      135.99      8.60 o 
  -1   1   1     3324.13     3447.78     48.90 o 
   0   1   1     7307.83     8413.18    179.66 o 
   1   1   1     2717.49     2789.76     45.35 o 
   2   1   1       56.78       56.57     12.60 o 
   3   1   1        3.39        7.50     15.29 o 
   4   1   1      265.14      286.07     19.08 o 
   5   1   1      330.85      317.57     15.67 o 
   6   1   1     2634.43     2711.27     46.30 o 
   7   1   1     1187.47     1180.93     23.27 o 
   8   1   1        6.11        0.93     18.42 o 
   9   1   1       16.51       18.83     19.87 o 
  10   1   1       12.61       39.15     22.13 o 
  11   1   1      141.03      127.75     39.69 o 
 -12   2   1      142.33      118.43     39.13 o 
 -11   2   1     3020.34     3283.36     82.45 o 
 -10   2   1      697.17      798.95     30.70 o 
  -9   2   1     3109.18     3168.47    110.05 o 
  -8   2   1     1305.13     1311.17     29.64 o 
  -7   2   1      585.23      570.63     18.87 o 
  -6   2   1      805.86      865.62     13.80 o 
  -5   2   1     8714.52     8643.15     32.41 o 
  -4   2   1    16536.54    16801.72     60.72 o 
  -3   2   1     8502.83     8453.82     49.47 o 
  -2   2   1      203.65      222.49     11.73 o 
  -1   2   1     4629.68     4850.19     47.56 o 
   0   2   1     5594.01     5850.55     93.73 o 
   1   2   1     7462.47     7865.39     70.68 o 
   2   2   1    10911.53    11137.89     78.23 o 
   3   2   1     6322.27     5953.83     56.65 o 
   4   2   1     7146.25     7171.34     34.82 o 
   5   2   1     2569.25     2614.52     56.78 o 
   6   2   1      193.11      195.82     17.31 o 
   7   2   1      568.51      614.80     19.64 o 
   8   2   1     2069.62     2164.09     30.82 o 
   9   2   1     2232.56     2229.73     40.70 o 
  10   2   1      351.71      316.84     24.28 o 
 -12   3   1       79.80       65.72     37.54 o 
 -11   3   1      820.43      913.96    159.49 o 
 -10   3   1        2.87        3.62     26.64 o 
  -9   3   1      169.58      192.86     24.81 o 
  -8   3   1        2.15        0.00     14.08 o 
  -7   3   1      820.46      849.76     15.79 o 
  -6   3   1       57.14       44.04     10.14 o 
  -5   3   1      400.35      402.12     11.37 o 
  -4   3   1     1383.01     1268.26     23.98 o 
  -3   3   1     1665.47     1515.02     25.86 o 
  -2   3   1      868.64      848.19     21.23 o 
  -1   3   1       85.80       79.84     16.66 o 
   0   3   1       59.08       51.34     17.23 o 
   1   3   1      858.46      979.06     17.71 o 
   2   3   1    12348.93    13288.74    118.78 o 
   3   3   1     5024.46     4773.89     61.39 o 
   4   3   1     1024.13     1006.29     20.29 o 
   5   3   1        0.11       14.25     15.80 o 
   6   3   1        0.75        9.05     15.82 o 
   7   3   1        3.97       21.32     17.84 o 
   8   3   1      746.19      776.82     49.84 o 
   9   3   1     1087.06     1006.12     30.02 o 
  10   3   1      573.80      565.35     42.37 o 
 -12   4   1      333.96      331.04     37.90 o 
 -11   4   1      194.36      212.24     60.77 o 
 -10   4   1      147.51      159.16     25.63 o 
  -9   4   1     1015.81     1137.45     29.68 o 
  -8   4   1     3101.20     3245.00     41.87 o 
  -7   4   1     6958.06     7426.97     44.75 o 
  -6   4   1     5047.74     5158.80     79.01 o 
  -5   4   1     1937.71     1898.47     37.67 o 
  -4   4   1       14.37        3.12     11.39 o 
  -3   4   1     1380.79     1395.72     17.17 o 
  -2   4   1     9038.32     8465.18    109.02 o 
  -1   4   1    13989.55    14140.17    185.73 o 
   0   4   1     9085.40     9175.45    202.80 o 
   1   4   1     1376.77     1213.05     21.61 o 
   2   4   1      607.98      549.58     19.79 o 
   3   4   1      534.14      532.56     18.92 o 
   4   4   1     2491.03     2399.88     37.57 o 
   5   4   1     5663.40     5703.32     42.63 o 
   6   4   1     3111.91     3123.77     62.32 o 
   7   4   1      766.73      776.20     34.50 o 
   8   4   1      308.66      307.80     25.31 o 
   9   4   1      392.04      416.76     30.44 o 
 -12   5   1       38.37       66.50     35.72 o 
 -11   5   1        0.99       14.18     27.77 o 
 -10   5   1      148.58      154.00     25.58 o 
  -9   5   1       75.81       72.42     16.18 o 
  -8   5   1      628.83      609.03     15.90 o 
  -7   5   1     2310.57     2471.93     18.57 o 
  -6   5   1       31.71       25.59      8.89 o 
  -5   5   1       12.37       15.11      8.85 o 
  -4   5   1       46.81       58.74      9.85 o 
  -3   5   1       39.80       36.73     10.44 o 
  -2   5   1      517.98      519.50     16.31 o 
  -1   5   1      895.02      818.44     17.43 o 
   0   5   1    10534.89    11502.20    126.98 o 
   1   5   1       91.91       61.12     14.57 o 
   2   5   1        1.43        0.00     14.19 o 
   3   5   1      299.12      296.10     21.09 o 
   4   5   1      837.50      811.10     18.21 o 
   5   5   1     1152.90     1146.19     24.82 o 
   6   5   1     1919.08     1888.23     45.52 o 
   7   5   1      432.13      342.74     24.76 o 
   8   5   1      129.48      106.12     26.21 o 
   9   5   1        0.09        1.02     34.75 o 
 -11   6   1     1127.15     1251.50     36.72 o 
 -10   6   1     1614.63     1819.77     50.38 o 
  -9   6   1     1043.33      982.13     26.39 o 
  -8   6   1      659.69      645.20     21.28 o 
  -7   6   1      230.15      213.83     10.11 o 
  -6   6   1     1599.35     1590.54     45.39 o 
  -5   6   1     5458.88     5498.80     83.32 o 
  -4   6   1     6325.17     6434.01     57.44 o 
  -3   6   1     2700.70     2755.30     26.54 o 
  -2   6   1     2038.62     2059.64     55.22 o 
  -1   6   1      102.67      106.49     17.47 o 
   0   6   1      862.26      865.29     19.37 o 
   1   6   1     3073.01     2927.77     29.82 o 
   2   6   1     5817.04     5641.96     61.93 o 
   3   6   1     4172.27     3824.36     29.00 o 
   4   6   1      551.69      539.43     21.58 o 
   5   6   1       28.35       40.53     20.33 o 
   6   6   1      376.44      353.58     23.80 o 
   7   6   1      700.41      652.82     27.94 o 
   8   6   1     1581.07     1532.26     45.24 o 
 -11   7   1      321.13      271.82     53.28 o 
 -10   7   1       72.44       70.23     47.14 o 
  -9   7   1      230.47      146.02     24.13 o 
  -8   7   1        0.45       12.52     15.07 o 
  -7   7   1        0.36        0.00     11.75 o 
  -6   7   1      214.37      208.65     14.41 o 
  -5   7   1     1085.71     1123.28     23.34 o 
  -4   7   1     1022.72     1042.27     23.63 o 
  -3   7   1      584.48      608.41     22.14 o 
  -2   7   1      753.95      730.75     26.37 o 
  -1   7   1      117.94      149.02     20.71 o 
   0   7   1      200.66      243.44     18.92 o 
   1   7   1     1835.32     1813.85     24.30 o 
   2   7   1     2579.52     2467.49     33.03 o 
   3   7   1     2239.57     2133.15     30.63 o 
   4   7   1       97.51       90.08     22.56 o 
   5   7   1       71.22       57.03     37.32 o 
   6   7   1      261.44      265.04     40.48 o 
  -8   8   1     1625.19     1818.53     68.22 o 
  -7   8   1     2387.65     2590.64     32.50 o 
  -6   8   1     1732.39     1837.06     38.59 o 
  -5   8   1      133.98      127.31     19.58 o 
  -4   8   1      216.62      214.20     20.52 o 
  -3   8   1      814.28      852.41     34.83 o 
  -2   8   1     5706.34     5861.24     48.12 o 
  -1   8   1     3204.95     3151.58     38.40 o 
   0   8   1      841.78      813.45     25.98 o 
   1   8   1      593.56      584.82     29.53 o 
   2   8   1       62.76       75.23     22.22 o 
   3   8   1       96.80      110.05     23.36 o 
   4   8   1     1556.62     1454.61     31.01 o 
   5   8   1     1285.95     1199.73     49.41 o 
  -9   9   1      216.92      291.88     35.17 o 
  -8   9   1      804.95      928.96     83.99 o 
  -7   9   1      352.75      418.84     29.23 o 
  -6   9   1       23.43       16.27     21.17 o 
  -5   9   1      203.89      216.51     25.29 o 
  -4   9   1       65.01       56.32     22.37 o 
  -3   9   1      211.26      249.88     23.10 o 
  -2   9   1     1343.25     1271.66     40.25 o 
  -1   9   1     1450.11     1404.01     58.14 o 
   0   9   1      278.42      277.79     30.39 o 
   1   9   1      796.35      790.73     29.33 o 
   2   9   1       43.39       44.01     30.23 o 
   3   9   1      403.69      406.13     26.87 o 
   4   9   1      639.04      626.05     44.54 o 
  -9  10   1      339.96      308.26     32.01 o 
  -8  10   1      243.47      238.28     31.36 o 
  -7  10   1      158.32      200.92     41.60 o 
  -6  10   1      685.61      759.77     33.92 o 
  -5  10   1     1507.82     1598.47     32.63 o 
  -4  10   1     2094.24     2281.63     35.64 o 
  -3  10   1      716.10      727.64     28.07 o 
  -2  10   1       91.55       75.48     23.73 o 
  -1  10   1       27.10       44.85     21.18 o 
   0  10   1      627.32      605.70     35.03 o 
   1  10   1     1055.03     1092.05     43.70 o 
   2  10   1     1346.85     1366.28     33.96 o 
   3  10   1      236.70      266.91     40.47 o 
  -8  11   1       59.29       38.86     38.10 o 
  -7  11   1      215.42      242.65     40.01 o 
  -6  11   1      254.90      314.58     39.21 o 
  -5  11   1     1198.43     1229.28    141.04 o 
  -4  11   1      310.78      285.44     48.01 o 
  -3  11   1       59.62       44.36     25.52 o 
  -2  11   1        6.88        0.00     22.33 o 
  -1  11   1      493.02      440.39     25.64 o 
   0  11   1      597.91      614.40     30.63 o 
   1  11   1      936.26      890.15     90.11 o 
   2  11   1      457.50      490.75     43.63 o 
  -6  12   1      178.50      190.92     43.50 o 
  -5  12   1       73.88       19.96     41.37 o 
  -4  12   1      273.41      229.88     44.15 o 
  -3  12   1      351.55      359.85     46.24 o 
  -2  12   1     1109.23     1136.11     39.03 o 
  -1  12   1      334.57      378.63     45.97 o 
   0  12   1      285.04      299.48     44.95 o 
  -1 -12   2      156.51      133.61     44.23 o 
   0 -12   2      260.93      303.42     45.17 o 
   1 -12   2      860.98      845.20     39.48 o 
   2 -12   2     1509.53     1625.46    128.44 o 
   3 -12   2      905.77     1025.28     50.71 o 
   4 -12   2      257.51      322.26     44.33 o 
   5 -12   2      232.02      250.18     45.33 o 
   6 -12   2      258.14      317.98     45.23 o 
  -3 -11   2      450.62      468.61     43.78 o 
  -2 -11   2      288.11      299.42     32.69 o 
  -1 -11   2      302.30      261.71     35.20 o 
   0 -11   2       72.15      104.18     27.47 o 
   1 -11   2      144.55      145.82     31.60 o 
   2 -11   2       69.78       54.49     31.04 o 
   3 -11   2        4.23        0.00     31.31 o 
   4 -11   2      587.76      683.81     42.00 o 
   5 -11   2      315.40      357.63     74.64 o 
   6 -11   2       37.12       19.41     32.10 o 
   7 -11   2       48.05       58.78     36.42 o 
  -5 -10   2      236.59      196.39     41.51 o 
  -4 -10   2       57.21       56.86     32.10 o 
  -3 -10   2      875.19      820.29     33.77 o 
  -2 -10   2     1904.16     1913.78     35.49 o 
  -1 -10   2     1461.86     1541.34     51.66 o 
   0 -10   2     1845.97     1924.12     32.46 o 
   1 -10   2       43.88       63.64     28.38 o 
   2 -10   2      249.10      269.18     30.53 o 
   3 -10   2     1188.83     1233.01     67.19 o 
   4 -10   2     2551.11     2923.90     98.83 o 
   5 -10   2     1828.75     2075.61     41.18 o 
   6 -10   2     1483.20     1753.72     48.44 o 
   7 -10   2       83.75       91.17     23.40 o 
   8 -10   2      465.73      383.38     29.54 o 
   9 -10   2       92.38       74.98     41.25 o 
  -6  -9   2      479.67      368.18     41.82 o 
  -5  -9   2     1408.84     1362.71     34.96 o 
  -4  -9   2      114.62       79.54     26.57 o 
  -3  -9   2        2.03        4.00     24.72 o 
  -2  -9   2        4.01        0.00     23.87 o 
  -1  -9   2       86.08      101.83     20.28 o 
   0  -9   2      118.19      116.21     22.00 o 
   1  -9   2      282.83      297.81     22.66 o 
   2  -9   2      788.94      836.05     47.38 o 
   3  -9   2       61.94       65.53     26.46 o 
   4  -9   2      266.54      271.21     22.03 o 
   5  -9   2      132.72      113.04     21.65 o 
   6  -9   2       58.42       72.50     18.95 o 
   7  -9   2       50.46       36.17     24.77 o 
   8  -9   2      288.83      250.61     26.89 o 
   9  -9   2       42.95        6.44     30.18 o 
  -7  -8   2      697.52      616.42     41.51 o 
  -6  -8   2      882.03      793.84     24.91 o 
  -5  -8   2     2445.73     2458.43     38.34 o 
  -4  -8   2     1807.99     1696.23     28.61 o 
  -3  -8   2     1025.30      955.20     25.07 o 
  -2  -8   2     1052.03      987.31     21.51 o 
  -1  -8   2        3.19        0.00     14.89 o 
   0  -8   2     2416.31     2512.21     67.34 o 
   1  -8   2     4549.15     4585.99     61.13 o 
   2  -8   2     5716.67     5912.49     62.55 o 
   3  -8   2     1870.53     1901.34     24.34 o 
   4  -8   2      556.53      573.59     21.23 o 
   5  -8   2      243.10      234.35     18.08 o 
   6  -8   2     2587.22     2579.54     54.34 o 
   7  -8   2      404.16      470.23     28.28 o 
   8  -8   2     4053.30     3963.38     53.14 o 
   9  -8   2      723.01      662.33     67.32 o 
  -8  -7   2      258.62      212.23     38.25 o 
  -7  -7   2      263.07      228.55     27.70 o 
  -6  -7   2        3.04        8.78     23.90 o 
  -5  -7   2      145.18      150.31     19.04 o 
  -4  -7   2       95.18       89.00     17.87 o 
  -3  -7   2      637.37      591.56     18.80 o 
  -2  -7   2     3034.89     3018.06     36.71 o 
  -1  -7   2       11.15       27.31     16.55 o 
   0  -7   2      190.91      158.29     20.17 o 
   1  -7   2      105.14      115.07     19.50 o 
   2  -7   2      305.26      309.47     16.74 o 
   3  -7   2      379.27      368.07     16.80 o 
   4  -7   2      919.02      937.07     17.30 o 
   5  -7   2      580.88      605.70     24.35 o 
   6  -7   2      342.03      342.17     15.01 o 
   7  -7   2      170.31      146.41     19.09 o 
   8  -7   2      165.02      149.19     17.80 o 
   9  -7   2       38.12       54.40     21.83 o 
  10  -7   2       70.88       75.53     24.23 o 
  11  -7   2       24.45       13.95     36.63 o 
  -9  -6   2     1965.21     1894.82     53.84 o 
  -8  -6   2     1402.08     1360.15     52.57 o 
  -7  -6   2      679.13      640.29     28.27 o 
  -6  -6   2      359.45      362.09     19.99 o 
  -5  -6   2     2232.38     2165.01     30.57 o 
  -4  -6   2     1168.88     1129.84     33.97 o 
  -3  -6   2     2517.75     2524.25     25.32 o 
  -2  -6   2     7725.00     7582.78     39.81 o 
  -1  -6   2     3375.97     3317.99     44.37 o 
   0  -6   2     1238.87     1231.94     22.61 o 
   1  -6   2     2544.52     2622.49     37.31 o 
   2  -6   2     1885.60     1969.74     23.44 o 
   3  -6   2     3102.70     3123.08     42.03 o 
   4  -6   2     8036.00     8421.63     82.57 o 
   5  -6   2      988.55      926.59     19.09 o 
   6  -6   2     6474.70     6950.71    122.92 o 
   7  -6   2      121.49      115.18     14.73 o 
   8  -6   2      356.15      353.23     22.88 o 
   9  -6   2     1283.68     1407.96     58.88 o 
  10  -6   2     1106.83     1336.44     36.86 o 
  11  -6   2      992.85     1200.95     46.70 o 
  -9  -5   2       20.88       65.17     28.95 o 
  -8  -5   2        9.32        0.00     24.24 o 
  -7  -5   2       63.65       69.74     22.86 o 
  -6  -5   2     1367.44     1385.76     38.87 o 
  -5  -5   2      221.51      223.59     16.97 o 
  -4  -5   2      699.20      609.95     19.49 o 
  -3  -5   2     1000.34      943.26     16.41 o 
  -2  -5   2      336.14      310.34     13.10 o 
  -1  -5   2        0.46        7.41     10.11 o 
   0  -5   2     1264.37     1240.39     25.06 o 
   1  -5   2     3502.98     3668.98    105.98 o 
   2  -5   2        0.79       10.06     11.31 o 
   3  -5   2     7056.50     7285.61    126.55 o 
   4  -5   2       92.34       66.07     11.72 o 
   5  -5   2      283.47      266.13     15.42 o 
   6  -5   2       86.45       82.28     12.36 o 
   7  -5   2      308.02      295.25     15.65 o 
   8  -5   2       47.31       38.17     19.86 o 
   9  -5   2      427.94      414.97     23.65 o 
  10  -5   2      578.17      622.36     31.54 o 
  11  -5   2      136.18      132.07     38.02 o 
 -10  -4   2      149.78      133.64     39.64 o 
  -9  -4   2       90.28       82.01     24.76 o 
  -8  -4   2      805.43      809.18     35.87 o 
  -7  -4   2     3105.37     3045.90     67.17 o 
  -6  -4   2     2374.82     2381.47     25.24 o 
  -5  -4   2    12422.51    12713.69     41.74 o 
  -4  -4   2      922.27      951.90     15.87 o 
  -3  -4   2      387.66      361.21     10.78 o 
  -2  -4   2     1499.13     1337.94     31.12 o 
  -1  -4   2     8524.87     8768.05     36.30 o 
   0  -4   2     8088.47     8070.62     76.85 o 
   1  -4   2     9835.97     9794.49     68.70 o 
   2  -4   2     9396.29     9525.45     92.89 o 
   3  -4   2       29.88       20.60     10.41 o 
   4  -4   2     2884.58     2969.85     32.41 o 
   5  -4   2     1683.10     1683.93     18.43 o 
   6  -4   2     3805.99     3924.01     42.64 o 
   7  -4   2     5747.84     6077.77     51.49 o 
   8  -4   2     2117.03     2213.67     54.55 o 
   9  -4   2      642.55      745.90     28.08 o 
  10  -4   2      262.83      242.74     24.40 o 
  11  -4   2      172.89      154.10     29.01 o 
 -10  -3   2      307.26      277.20     39.93 o 
  -9  -3   2      628.74      619.36     30.30 o 
  -8  -3   2      233.07      241.16     20.23 o 
  -7  -3   2      221.91      214.76     15.14 o 
  -6  -3   2      121.47      112.55     14.83 o 
  -5  -3   2     2311.54     2204.31     37.51 o 
  -4  -3   2     1484.96     1424.15     20.45 o 
  -3  -3   2     3577.75     3464.04     76.84 o 
  -2  -3   2      694.33      611.79     12.50 o 
  -1  -3   2       89.60       70.27     11.67 o 
   0  -3   2     1946.68     1822.85     44.57 o 
   1  -3   2     4456.71     4385.91     62.37 o 
   2  -3   2     2445.31     2427.49     54.99 o 
   3  -3   2      981.67      927.98     17.41 o 
   4  -3   2     1146.11     1075.01     19.47 o 
   5  -3   2       71.81       58.10     12.60 o 
   6  -3   2     1244.01     1241.64     16.97 o 
   7  -3   2     2127.83     2225.78     55.24 o 
   8  -3   2      865.97      893.01     23.75 o 
   9  -3   2       63.57       54.02     21.48 o 
  10  -3   2      225.53      233.24     24.22 o 
  11  -3   2       81.90       65.06     28.63 o 
 -11  -2   2      288.42      337.46     41.67 o 
 -10  -2   2     1594.70     1584.17     53.13 o 
  -9  -2   2     2583.66     2622.91     52.12 o 
  -8  -2   2      914.79      958.33     37.39 o 
  -7  -2   2     5627.48     5687.33     78.08 o 
  -6  -2   2       25.91       16.83     17.33 o 
  -5  -2   2     2954.11     2916.14     25.23 o 
  -4  -2   2     6241.80     6097.22     44.27 o 
  -3  -2   2    15625.03    15441.92     68.87 o 
  -2  -2   2    12092.69    12394.75     94.28 o 
  -1  -2   2     3245.33     3163.74     71.97 o 
   0  -2   2     5983.12     6337.09    121.50 o 
   1  -2   2     4575.08     4697.94     28.82 o 
   2  -2   2      348.25      298.16      9.47 o 
   3  -2   2     8255.58     8202.46     81.33 o 
   4  -2   2    14839.01    14716.93     53.60 o 
   5  -2   2     5192.88     5207.48     39.43 o 
   6  -2   2      468.31      488.64     14.02 o 
   7  -2   2      387.42      360.73     19.27 o 
   8  -2   2     2348.00     2420.89     30.13 o 
   9  -2   2     1664.14     1798.20     30.22 o 
  10  -2   2      942.62     1063.77     29.42 o 
  11  -2   2      729.76      788.58     33.64 o 
 -11  -1   2       14.53        7.54     35.81 o 
 -10  -1   2       38.10       49.86     27.38 o 
  -9  -1   2      191.43      172.21     21.08 o 
  -8  -1   2        6.57       12.90     18.53 o 
  -7  -1   2      185.35      227.14     29.39 o 
  -6  -1   2     2880.91     2931.31     26.87 o 
  -5  -1   2      133.27      140.49     15.04 o 
  -4  -1   2     2337.07     2298.66     34.82 o 
  -3  -1   2      212.83      166.01     10.88 o 
  -2  -1   2     1881.76     1814.47     41.48 o 
  -1  -1   2       15.43       24.44     13.39 o 
   0  -1   2     1381.50     1244.55     27.20 o 
   1  -1   2     2672.87     2735.85     20.63 o 
   2  -1   2     5401.90     5400.83     52.92 o 
   3  -1   2     3332.39     3078.58     33.79 o 
   4  -1   2     2823.87     2769.80     20.27 o 
   5  -1   2      297.44      270.99     15.15 o 
   6  -1   2      263.26      297.60     17.89 o 
   7  -1   2      231.88      224.29     18.36 o 
   8  -1   2      273.93      258.87     20.56 o 
   9  -1   2     1042.07     1050.34     27.04 o 
  10  -1   2      653.85      708.02     27.92 o 
  11  -1   2      194.43      264.27     38.98 o 
 -11   0   2      492.08      513.22     33.18 o 
 -10   0   2       11.38       23.67     26.07 o 
  -9   0   2     1936.89     2026.21     62.37 o 
  -8   0   2      969.70      968.19     22.53 o 
  -7   0   2     4654.62     4734.15     33.71 o 
  -6   0   2     9072.88     9325.04     76.76 o 
  -5   0   2     6102.96     6241.84     98.25 o 
  -4   0   2      282.83      262.07     16.66 o 
  -3   0   2     2725.16     2713.73     73.51 o 
  -2   0   2    18648.90    20252.80    499.44 o 
  -1   0   2    18662.23    20366.25     61.64 o 
   0   0   2     1808.35     1890.85     21.13 o 
   1   0   2     9707.27    10545.36     30.21 o 
   2   0   2     5828.47     5922.39     31.58 o 
   3   0   2        8.81       10.38     15.27 o 
   4   0   2     4020.56     4362.55     36.95 o 
   5   0   2     3714.58     3525.38     36.66 o 
   6   0   2     4708.37     4701.38     70.55 o 
   7   0   2     3677.41     3765.47     81.68 o 
   8   0   2     1313.73     1374.02     26.71 o 
   9   0   2      109.77      122.54     20.50 o 
  10   0   2      221.68      202.92     22.84 o 
  11   0   2      504.40      499.88     42.31 o 
 -12   1   2       15.37        2.10     37.49 o 
 -11   1   2       10.13       30.43     33.85 o 
 -10   1   2      778.14      807.28     34.36 o 
  -9   1   2        1.94        3.16     23.20 o 
  -8   1   2      256.34      263.28     18.02 o 
  -7   1   2     1431.46     1569.36     20.11 o 
  -6   1   2      866.86      884.53     14.89 o 
  -5   1   2      104.76      114.51     10.87 o 
  -4   1   2        1.63        3.26     10.84 o 
  -3   1   2        1.99        6.62      9.33 o 
  -2   1   2      939.69      833.94     17.16 o 
  -1   1   2     1854.48     1830.44     16.95 o 
   0   1   2    11643.54    12748.39     34.34 o 
   1   1   2     2272.51     2430.22     24.12 o 
   2   1   2      842.48      935.98     16.09 o 
   3   1   2     4782.59     5368.70     73.33 o 
   4   1   2     1418.96     1672.61     30.43 o 
   5   1   2     2250.02     2248.30     50.74 o 
   6   1   2     2891.70     2922.75     38.15 o 
   7   1   2     1632.48     1643.08     23.83 o 
   8   1   2      494.94      486.91     29.23 o 
   9   1   2        8.34       23.53     20.40 o 
  10   1   2        4.96       11.01     22.25 o 
 -12   2   2      133.36      122.34     39.31 o 
 -11   2   2     1123.79     1269.26     86.95 o 
 -10   2   2     2616.11     2845.43    184.88 o 
  -9   2   2     1863.58     1928.87     55.95 o 
  -8   2   2     1640.53     1667.99     20.77 o 
  -7   2   2      325.13      332.90     15.03 o 
  -6   2   2      685.23      691.50     12.88 o 
  -5   2   2     5126.19     5157.28     75.97 o 
  -4   2   2    15379.10    15292.17    122.33 o 
  -3   2   2    18819.48    19150.71    168.86 o 
  -2   2   2     7008.26     7070.53     64.46 o 
  -1   2   2      325.62      316.15     11.58 o 
   0   2   2      929.84      968.24     15.70 o 
   1   2   2     2536.15     2500.97     37.37 o 
   2   2   2    18964.67    20575.80    219.76 o 
   3   2   2     6798.16     6610.92     88.57 o 
   4   2   2     2820.08     2732.24     50.38 o 
   5   2   2      470.62      458.98     18.56 o 
   6   2   2      322.62      352.59     17.55 o 
   7   2   2     1047.59     1028.55     25.04 o 
   8   2   2     1490.96     1442.14     34.66 o 
   9   2   2      966.33      992.90     28.43 o 
  10   2   2     1156.95     1241.44     46.86 o 
 -12   3   2       80.15       67.03     36.64 o 
 -11   3   2       45.66       40.45     28.62 o 
 -10   3   2      970.32     1050.25     39.59 o 
  -9   3   2      963.09      965.93     22.93 o 
  -8   3   2      154.42      134.37     16.63 o 
  -7   3   2      469.80      467.30     19.25 o 
  -6   3   2       36.36       46.80      9.97 o 
  -5   3   2     3797.50     3808.08     30.04 o 
  -4   3   2     1830.55     1639.52     16.45 o 
  -3   3   2     1584.32     1469.64     17.39 o 
  -2   3   2     1087.06     1109.60     17.10 o 
  -1   3   2       15.36       11.59     16.63 o 
   0   3   2      302.52      330.53     14.76 o 
   1   3   2        2.36        0.00     13.23 o 
   2   3   2     7332.23     7753.80     30.78 o 
   3   3   2     2212.09     2112.26     25.00 o 
   4   3   2     1901.65     1918.56     20.34 o 
   5   3   2      840.38      845.95     19.39 o 
   6   3   2        0.84       10.66     16.14 o 
   7   3   2      190.40      185.04     19.23 o 
   8   3   2     1024.26     1103.22     28.89 o 
   9   3   2     1161.99     1005.91     52.66 o 
  10   3   2      548.62      533.01     41.40 o 
 -12   4   2      719.50      780.44     42.85 o 
 -11   4   2       82.61      110.30     28.10 o 
 -10   4   2      350.41      391.53     55.46 o 
  -9   4   2      767.94      793.76     37.20 o 
  -8   4   2     2268.25     2350.56     35.03 o 
  -7   4   2     2796.63     2894.18     28.31 o 
  -6   4   2     6484.03     6582.42     69.40 o 
  -5   4   2     2511.14     2493.98     39.40 o 
  -4   4   2      442.28      479.31     11.35 o 
  -3   4   2     2548.72     2499.33     54.76 o 
  -2   4   2     5230.74     5093.78     59.55 o 
  -1   4   2     6454.50     6178.78    174.90 o 
   0   4   2    15680.63    16421.09    151.15 o 
   1   4   2     2621.62     2625.30     55.05 o 
   2   4   2      126.01      134.82     28.12 o 
   3   4   2       11.46        5.49     13.29 o 
   4   4   2     1773.77     1735.73     51.06 o 
   5   4   2     4781.82     4544.16     35.25 o 
   6   4   2     2120.12     2043.10     30.02 o 
   7   4   2      655.17      702.12     29.70 o 
   8   4   2      239.38      217.32     25.42 o 
   9   4   2        5.53       20.06     33.82 o 
 -12   5   2      108.88      106.61     35.25 o 
 -11   5   2        2.94       33.70     26.99 o 
 -10   5   2      344.10      368.86     23.27 o 
  -9   5   2      455.41      444.37     18.08 o 
  -8   5   2      181.72      184.01     16.05 o 
  -7   5   2     1862.12     1900.97     17.45 o 
  -6   5   2     1525.17     1539.75     27.47 o 
  -5   5   2       71.28       72.67     10.27 o 
  -4   5   2      282.07      281.02     11.89 o 
  -3   5   2      148.33      139.99     12.68 o 
  -2   5   2     2443.87     2389.69     24.96 o 
  -1   5   2     7099.69     7048.66     83.09 o 
   0   5   2     1742.08     1699.19     38.51 o 
   1   5   2       58.72       29.53     13.79 o 
   2   5   2      226.13      245.80     16.36 o 
   3   5   2      188.48      150.49     13.81 o 
   4   5   2      404.43      404.84     18.92 o 
   5   5   2     4169.47     3757.46     38.78 o 
   6   5   2     1503.44     1503.40     41.84 o 
   7   5   2      719.61      678.50     26.52 o 
   8   5   2      136.33      123.04     24.97 o 
 -11   6   2      911.09     1027.14     62.89 o 
 -10   6   2     1479.62     1411.21     30.70 o 
  -9   6   2      283.98      265.98     21.68 o 
  -8   6   2      540.96      499.09     24.52 o 
  -7   6   2      419.30      390.61     17.64 o 
  -6   6   2     1183.91     1188.49     22.29 o 
  -5   6   2     4332.53     4483.28     95.35 o 
  -4   6   2     5240.82     5475.38     34.97 o 
  -3   6   2     3540.43     3689.95     30.06 o 
  -2   6   2     1547.57     1534.66     23.69 o 
  -1   6   2      171.90      188.17     18.49 o 
   0   6   2     1399.58     1445.26     33.26 o 
   1   6   2     2815.52     2808.21     55.57 o 
   2   6   2     3112.97     3039.47     30.96 o 
   3   6   2     2835.09     2696.36     30.79 o 
   4   6   2      831.15      760.78     38.80 o 
   5   6   2        9.09       33.23     35.24 o 
   6   6   2       20.46       30.29     37.02 o 
   7   6   2      215.66      213.29     52.38 o 
 -10   7   2       55.78       93.18     26.88 o 
  -9   7   2      193.28      163.44     24.91 o 
  -8   7   2       11.85       30.30     15.51 o 
  -7   7   2        0.83       22.22     14.16 o 
  -6   7   2      600.72      565.58     16.16 o 
  -5   7   2     1284.61     1339.57     44.87 o 
  -4   7   2     2461.81     2425.69     73.13 o 
  -3   7   2     2613.34     2785.49     48.23 o 
  -2   7   2       15.58        0.00     20.85 o 
  -1   7   2        0.15        8.57     20.25 o 
   0   7   2      371.14      390.40     21.27 o 
   1   7   2     2180.96     2140.39     38.16 o 
   2   7   2     1306.78     1353.47     26.14 o 
   3   7   2     2788.93     2514.84     31.90 o 
   4   7   2      496.15      422.97     38.84 o 
   5   7   2      100.04      117.90     38.86 o 
   6   7   2       83.23       76.26     40.19 o 
  -9   8   2      667.61      687.65     39.81 o 
  -8   8   2     1208.16     1373.15     66.80 o 
  -7   8   2     1611.65     1710.79     34.91 o 
  -6   8   2      772.29      835.32     32.30 o 
  -5   8   2      297.06      328.25     21.55 o 
  -4   8   2      349.31      307.93     21.69 o 
  -3   8   2     1527.39     1600.47     79.85 o 
  -2   8   2     1972.40     2028.15     31.15 o 
  -1   8   2     3025.31     3105.77     35.31 o 
   0   8   2     2028.81     2005.32     29.23 o 
   1   8   2       24.51       35.72     18.47 o 
   2   8   2      162.75      128.98     22.65 o 
   3   8   2      247.37      234.27     24.14 o 
   4   8   2      970.47      929.81     97.21 o 
   5   8   2      794.87      731.71     46.08 o 
  -9   9   2      342.13      407.28     34.45 o 
  -8   9   2     1010.82     1099.08     44.47 o 
  -7   9   2      274.53      263.87     35.25 o 
  -6   9   2      640.81      726.57     29.47 o 
  -5   9   2      120.02      134.29     22.87 o 
  -4   9   2        2.71        0.00     22.73 o 
  -3   9   2     1320.71     1325.74     29.68 o 
  -2   9   2     1944.80     2037.61     32.41 o 
  -1   9   2     1607.44     1615.38     27.51 o 
   0   9   2      207.45      205.73     24.26 o 
   1   9   2      440.40      418.05     29.24 o 
   2   9   2      187.88      193.36     25.62 o 
   3   9   2      308.51      254.94     26.58 o 
   4   9   2      886.67      862.87     47.04 o 
  -9  10   2      114.84      124.23     37.14 o 
  -8  10   2        6.22       22.75     30.07 o 
  -7  10   2      532.48      624.52     33.88 o 
  -6  10   2     1075.33     1220.42     31.28 o 
  -5  10   2     1101.24     1222.04     31.33 o 
  -4  10   2      692.93      741.86     42.15 o 
  -3  10   2      391.60      385.56     26.38 o 
  -2  10   2      203.33      217.75     26.85 o 
  -1  10   2       26.58       45.10     21.27 o 
   0  10   2      993.96     1065.57     34.34 o 
   1  10   2      740.69      723.89     29.04 o 
   2  10   2     1239.38     1280.25     38.08 o 
  -8  11   2       24.03       52.17     39.02 o 
  -7  11   2       80.79       71.81     39.07 o 
  -6  11   2      463.51      519.28     53.71 o 
  -5  11   2     1092.48     1178.43     59.13 o 
  -4  11   2     1254.15     1266.37     34.05 o 
  -3  11   2      313.82      298.08     28.00 o 
  -2  11   2        0.28        6.70     22.69 o 
  -1  11   2      214.98      185.31     24.45 o 
   0  11   2      647.59      664.19     43.51 o 
   1  11   2     1248.91     1225.36     48.72 o 
   2  11   2      675.75      661.56     44.40 o 
  -6  12   2       49.68       49.12     41.82 o 
  -5  12   2        1.41        0.00     40.97 o 
  -4  12   2       87.91       81.20     31.16 o 
  -3  12   2      785.83      795.85     36.91 o 
  -2  12   2      615.35      700.92     47.69 o 
  -1  12   2      286.72      316.10     44.81 o 
   0  12   2      296.26      301.80     44.44 o 
  -1 -12   3      255.08      217.19     44.62 o 
   0 -12   3      558.05      520.42     47.18 o 
   1 -12   3      609.13      625.18     37.86 o 
   2 -12   3     1809.77     1941.99     57.45 o 
   3 -12   3      329.83      436.63     45.72 o 
   4 -12   3      342.97      385.42     45.91 o 
   5 -12   3      151.26      192.49     44.48 o 
   6 -12   3      422.19      528.23     48.10 o 
  -3 -11   3      206.09      190.95     42.83 o 
  -2 -11   3      282.24      302.25     42.30 o 
  -1 -11   3      327.46      338.54     70.36 o 
   0 -11   3      501.13      477.00     49.49 o 
   1 -11   3      134.48      113.95     31.57 o 
   2 -11   3        9.98        0.00     30.99 o 
   3 -11   3       37.22       31.49     31.47 o 
   4 -11   3      160.05      191.43     33.53 o 
   5 -11   3      298.70      344.58     34.95 o 
   6 -11   3       13.93       47.12     26.07 o 
   7 -11   3       15.46       30.50     43.90 o 
   8 -11   3        5.56        7.63     46.58 o 
  -5 -10   3      388.70      336.03     43.86 o 
  -4 -10   3      170.69      103.56     32.97 o 
  -3 -10   3     1287.05     1290.66     35.80 o 
  -2 -10   3     1889.53     1882.90     35.60 o 
  -1 -10   3     2683.65     2748.09     38.28 o 
   0 -10   3      883.16      881.64     33.65 o 
   1 -10   3      128.71      138.28     41.99 o 
   2 -10   3      618.83      632.19     32.67 o 
   3 -10   3      651.85      737.56     33.97 o 
   4 -10   3     1852.32     2124.07     86.24 o 
   5 -10   3     2157.25     2451.87     43.59 o 
   6 -10   3      867.21      853.80     38.53 o 
   7 -10   3      279.35      291.89     28.51 o 
   8 -10   3      691.41      657.53     32.00 o 
   9 -10   3        2.89       51.96     43.37 o 
  -6  -9   3       49.98       24.00     26.87 o 
  -5  -9   3      313.83      278.49     22.99 o 
  -4  -9   3      521.30      507.96     25.36 o 
  -3  -9   3       72.07       55.03     20.03 o 
  -2  -9   3       15.72        1.22     19.17 o 
  -1  -9   3      629.04      591.82     20.15 o 
   0  -9   3      761.14      842.04     28.59 o 
   1  -9   3      279.30      295.55     27.51 o 
   2  -9   3      144.22      150.64     27.13 o 
   3  -9   3       57.93       43.36     20.69 o 
   4  -9   3      177.24      170.43     21.50 o 
   5  -9   3       96.31       36.39     20.80 o 
   6  -9   3        0.15        4.42     18.47 o 
   7  -9   3      518.76      458.63     33.66 o 
   8  -9   3      569.24      479.37     52.28 o 
   9  -9   3        0.17        3.80     30.59 o 
  -7  -8   3      888.14      855.03     44.68 o 
  -6  -8   3     1692.38     1642.68     40.49 o 
  -5  -8   3     2261.00     2239.18     29.29 o 
  -4  -8   3     1200.03     1202.29     24.71 o 
  -3  -8   3     2071.10     2006.09     34.20 o 
  -2  -8   3       10.15       16.05     16.01 o 
  -1  -8   3     2622.93     2618.71     39.10 o 
   0  -8   3     3195.27     3147.03     39.17 o 
   1  -8   3     3556.44     3724.75     48.23 o 
   2  -8   3     2140.18     2171.05     27.75 o 
   3  -8   3     2355.94     2450.98     28.63 o 
   4  -8   3      486.14      499.69     22.35 o 
   5  -8   3      352.15      328.58     18.59 o 
   6  -8   3     2421.10     2553.29     88.64 o 
   7  -8   3      943.78     1016.47     28.87 o 
   8  -8   3     2433.85     2405.27     94.56 o 
   9  -8   3      476.10      422.57     32.56 o 
  -8  -7   3       99.72       65.32     39.73 o 
  -7  -7   3       26.44       27.04     21.51 o 
  -6  -7   3        0.87       18.45     19.49 o 
  -5  -7   3      108.69      127.00     19.47 o 
  -4  -7   3        1.36       18.27     17.78 o 
  -3  -7   3       31.75       45.31     16.95 o 
  -2  -7   3     1126.68     1091.66     19.39 o 
  -1  -7   3      171.23      154.58     21.52 o 
   0  -7   3       10.59        1.45     19.89 o 
   1  -7   3      725.14      709.88     18.26 o 
   2  -7   3      482.41      465.58     16.72 o 
   3  -7   3      234.36      216.45     17.21 o 
   4  -7   3      499.35      495.14     30.40 o 
   5  -7   3       56.70       56.10     14.84 o 
   6  -7   3      124.74      107.40     20.58 o 
   7  -7   3      454.73      425.47     24.39 o 
   8  -7   3      465.26      460.68     19.91 o 
   9  -7   3       17.17       31.06     23.20 o 
  10  -7   3       23.32       35.07     25.21 o 
  -9  -6   3     1758.05     1791.46     52.81 o 
  -8  -6   3     1717.10     1625.50     64.55 o 
  -7  -6   3      760.98      697.67     24.86 o 
  -6  -6   3      323.25      305.62     20.29 o 
  -5  -6   3      312.10      324.10     19.25 o 
  -4  -6   3      223.56      223.24     19.06 o 
  -3  -6   3    20470.80    21085.13    190.58 o 
  -2  -6   3     5112.59     4907.86     44.91 o 
  -1  -6   3     2097.30     2073.50     52.70 o 
   0  -6   3      743.77      688.51     21.07 o 
   1  -6   3     1820.88     1848.43     27.86 o 
   2  -6   3     1508.51     1541.49     18.90 o 
   3  -6   3     3582.38     3539.15     36.79 o 
   4  -6   3    10545.40    11011.77     78.84 o 
   5  -6   3     2702.42     2674.86     33.27 o 
   6  -6   3      479.48      458.73     15.77 o 
   7  -6   3      256.48      247.76     17.96 o 
   8  -6   3      525.25      551.18     19.94 o 
   9  -6   3     1224.03     1315.76     29.88 o 
  10  -6   3     1344.79     1612.56     73.93 o 
  11  -6   3      761.64      967.55     47.33 o 
  -9  -5   3      216.63      197.42     39.33 o 
  -8  -5   3      111.54       96.43     25.18 o 
  -7  -5   3      214.42      195.95     19.52 o 
  -6  -5   3      479.98      444.76     27.95 o 
  -5  -5   3       79.40       82.17     16.65 o 
  -4  -5   3       37.20       38.19     19.26 o 
  -3  -5   3     1093.35     1063.40     15.88 o 
  -2  -5   3      509.81      482.53     20.21 o 
  -1  -5   3        0.40       16.24     11.36 o 
   0  -5   3       11.65       21.80     11.46 o 
   1  -5   3      587.03      591.25     24.10 o 
   2  -5   3      278.38      286.34     12.10 o 
   3  -5   3       39.18       31.83     11.04 o 
   4  -5   3     4824.17     5015.40     61.09 o 
   5  -5   3      887.00      861.49     17.99 o 
   6  -5   3       86.54       95.41     14.19 o 
   7  -5   3      169.17      157.68     17.13 o 
   8  -5   3        8.31        6.74     16.20 o 
   9  -5   3      183.57      197.94     23.24 o 
  10  -5   3      818.35      910.60     43.96 o 
  11  -5   3      257.25      270.00     40.76 o 
 -10  -4   3      544.86      575.11     42.72 o 
  -9  -4   3      111.86       93.85     46.73 o 
  -8  -4   3      307.04      274.48     24.27 o 
  -7  -4   3     1478.14     1488.51     29.59 o 
  -6  -4   3     2582.45     2722.59     30.04 o 
  -5  -4   3    15168.68    15601.51     88.14 o 
  -4  -4   3     1457.07     1433.52     27.31 o 
  -3  -4   3      519.36      486.68     12.05 o 
  -2  -4   3      869.10      912.70     15.85 o 
  -1  -4   3     4389.22     4318.23     31.12 o 
   0  -4   3    14577.62    14684.97     55.17 o 
   1  -4   3    13963.65    14036.35    120.90 o 
   2  -4   3     8063.36     8122.46     49.84 o 
   3  -4   3     1431.91     1402.15     21.33 o 
   4  -4   3       10.75       17.35      9.11 o 
   5  -4   3     1072.48     1017.06     13.68 o 
   6  -4   3     6292.36     6466.96     76.04 o 
   7  -4   3     3070.85     3144.42     32.20 o 
   8  -4   3     2224.75     2387.67     31.50 o 
   9  -4   3      289.80      280.51     23.30 o 
  10  -4   3      233.96      239.87     25.16 o 
  11  -4   3      215.11      224.05     38.37 o 
 -10  -3   3       50.51       50.29     26.63 o 
  -9  -3   3      399.78      378.52     25.85 o 
  -8  -3   3      109.61      128.72     17.25 o 
  -7  -3   3      310.94      315.71     16.56 o 
  -6  -3   3      243.86      245.93     16.52 o 
  -5  -3   3     1405.34     1423.63     18.75 o 
  -4  -3   3      238.63      241.93     11.16 o 
  -3  -3   3      379.34      330.67     14.63 o 
  -2  -3   3      617.73      685.10     15.23 o 
  -1  -3   3       17.51       33.87     12.67 o 
   0  -3   3     1056.03      976.40     15.80 o 
   1  -3   3     2003.33     1915.15     25.47 o 
   2  -3   3      165.12      163.34     16.98 o 
   3  -3   3      139.34      135.65     10.31 o 
   4  -3   3      547.37      603.47     13.80 o 
   5  -3   3      114.97      110.33     11.31 o 
   6  -3   3     1235.53     1279.03     18.49 o 
   7  -3   3      573.67      555.27     18.15 o 
   8  -3   3     1569.51     1586.17     27.68 o 
   9  -3   3       70.05       77.60     21.72 o 
  10  -3   3        9.48       16.67     23.77 o 
  11  -3   3       40.85       38.95     37.37 o 
 -11  -2   3      263.01      252.12     39.70 o 
 -10  -2   3     1821.80     1860.88     39.80 o 
  -9  -2   3     2932.85     2949.50     41.84 o 
  -8  -2   3      749.06      783.79     23.14 o 
  -7  -2   3     1628.48     1699.37     24.96 o 
  -6  -2   3      988.06      950.83     21.69 o 
  -5  -2   3      600.48      579.77     17.76 o 
  -4  -2   3     8631.37     8849.72    112.07 o 
  -3  -2   3    14479.96    13922.81    257.55 o 
  -2  -2   3    11471.48    11299.90    240.29 o 
  -1  -2   3     7492.13     7470.56     95.99 o 
   0  -2   3     3834.55     3801.57     80.88 o 
   1  -2   3     2049.82     1998.20     22.82 o 
   2  -2   3     2431.97     2236.07     25.71 o 
   3  -2   3    13127.35    13161.91     45.77 o 
   4  -2   3    13948.06    13884.82     46.90 o 
   5  -2   3      173.10      141.44     11.90 o 
   6  -2   3     1486.88     1637.61     23.99 o 
   7  -2   3      179.44      156.34     18.32 o 
   8  -2   3      345.42      362.67     23.20 o 
   9  -2   3     1861.01     2044.25     37.98 o 
  10  -2   3     2464.28     2606.80     66.12 o 
  11  -2   3      403.21      474.07     41.83 o 
 -11  -1   3        0.13       27.39     36.76 o 
 -10  -1   3      206.15      183.68     28.15 o 
  -9  -1   3      802.48      779.33     29.46 o 
  -8  -1   3      270.00      291.46     25.50 o 
  -7  -1   3      406.56      410.66     19.28 o 
  -6  -1   3       41.00       55.38     12.92 o 
  -5  -1   3     1195.18     1320.26     12.88 o 
  -4  -1   3      872.64      800.76     14.64 o 
  -3  -1   3     3046.03     2856.83     19.39 o 
  -2  -1   3     1445.48     1369.49     15.72 o 
  -1  -1   3       16.87       40.69     18.85 o 
   0  -1   3     2969.05     2919.55     31.86 o 
   1  -1   3      964.57      987.35     17.58 o 
   2  -1   3     3165.57     3135.62     24.55 o 
   3  -1   3     3601.21     3442.65     46.67 o 
   4  -1   3     4053.76     4081.95     78.20 o 
   5  -1   3       74.25      117.76     15.31 o 
   6  -1   3       75.43       93.88     13.02 o 
   7  -1   3      255.44      269.39     19.12 o 
   8  -1   3      783.32      779.77     24.37 o 
   9  -1   3      907.68      935.16     24.47 o 
  10  -1   3      747.29      741.35     28.72 o 
  11  -1   3      395.29      334.23     41.13 o 
 -11   0   3      705.07      766.33     80.95 o 
 -10   0   3      128.69      128.74     26.89 o 
  -9   0   3      142.66      158.81     25.43 o 
  -8   0   3     2001.61     2094.55     72.80 o 
  -7   0   3     4139.76     4220.12     62.77 o 
  -6   0   3     9439.51     9529.14     77.68 o 
  -5   0   3     3989.28     3920.92     39.47 o 
  -4   0   3     1487.82     1466.89     21.32 o 
  -3   0   3      839.91      788.42     12.39 o 
  -2   0   3     2921.12     2713.20     64.25 o 
  -1   0   3    14015.19    14697.51     99.62 o 
   0   0   3    29243.28    32737.32     96.97 o 
   1   0   3    20703.29    22042.55    168.48 o 
   2   0   3     2022.18     2122.20     53.24 o 
   3   0   3       36.60       63.22      9.94 o 
   4   0   3     3308.60     3598.41     22.07 o 
   5   0   3     1649.72     1642.33     34.34 o 
   6   0   3     3576.77     3591.14     51.06 o 
   7   0   3     3210.44     3267.73     33.05 o 
   8   0   3      943.33      964.55     23.51 o 
   9   0   3      183.22      170.76     20.52 o 
  10   0   3       21.09       39.02     24.34 o 
 -12   1   3      146.64      148.33     38.79 o 
 -11   1   3        8.07        2.07     28.53 o 
 -10   1   3      370.73      435.43     28.40 o 
  -9   1   3      353.10      335.03     25.25 o 
  -8   1   3      365.05      374.74     18.17 o 
  -7   1   3     3724.37     3982.79     49.17 o 
  -6   1   3      643.18      599.05     13.51 o 
  -5   1   3     1738.06     1951.64     31.12 o 
  -4   1   3     2471.21     2559.36     32.20 o 
  -3   1   3        9.84       14.10      7.92 o 
  -2   1   3     4879.40     4721.20     86.28 o 
  -1   1   3     7439.63     7653.22     69.60 o 
   0   1   3     3750.10     3868.98     33.41 o 
   1   1   3     3200.74     3226.63     26.19 o 
   2   1   3        4.01       18.25     11.18 o 
   3   1   3       68.80       70.05      9.75 o 
   4   1   3      378.31      397.42     13.36 o 
   5   1   3     1512.42     1459.61     24.24 o 
   6   1   3     3488.89     3602.43     34.50 o 
   7   1   3     2113.27     2220.45     44.34 o 
   8   1   3       59.08       57.88     19.56 o 
   9   1   3      100.82      118.55     21.49 o 
  10   1   3      174.22      165.28     28.39 o 
 -12   2   3      221.10      242.15     39.26 o 
 -11   2   3     1074.67     1164.00     35.58 o 
 -10   2   3     2277.37     2479.68    132.83 o 
  -9   2   3     1896.87     1991.53     36.84 o 
  -8   2   3     1324.38     1390.94     43.05 o 
  -7   2   3     1021.99     1072.56     25.82 o 
  -6   2   3      950.24     1021.66     19.55 o 
  -5   2   3     1067.75      970.74     22.56 o 
  -4   2   3     9646.05     9678.97     87.33 o 
  -3   2   3    12545.43    12267.95     67.28 o 
  -2   2   3     7068.67     6839.96    143.82 o 
  -1   2   3     7394.41     7690.11    108.86 o 
   0   2   3      668.96      716.75     15.07 o 
   1   2   3     1049.99     1086.06     47.08 o 
   2   2   3     9821.15    10277.12     52.37 o 
   3   2   3     9628.18     9867.07     54.91 o 
   4   2   3     3854.03     3910.07     55.31 o 
   5   2   3      301.26      317.81     13.48 o 
   6   2   3       50.94       46.03     15.71 o 
   7   2   3      465.46      451.80     19.98 o 
   8   2   3      571.05      584.76     28.78 o 
   9   2   3     1264.60     1284.28     28.32 o 
  10   2   3      893.05     1005.61     44.35 o 
 -12   3   3       17.81       48.02     35.48 o 
 -11   3   3       31.80       38.48     27.22 o 
 -10   3   3      679.60      605.39     46.28 o 
  -9   3   3      598.32      610.19     33.03 o 
  -8   3   3      172.41      170.77     15.11 o 
  -7   3   3      376.58      453.29     16.48 o 
  -6   3   3      471.30      520.07     11.96 o 
  -5   3   3      735.90      718.87     12.54 o 
  -4   3   3    10108.79    10104.03     86.51 o 
  -3   3   3     7861.67     7929.06     79.71 o 
  -2   3   3      143.59      144.11     11.92 o 
  -1   3   3     1139.80     1168.17     28.25 o 
   0   3   3      150.45      170.38     12.82 o 
   1   3   3     7069.86     7813.96     77.63 o 
   2   3   3     3256.47     3048.57     95.49 o 
   3   3   3     3098.62     3027.53     29.61 o 
   4   3   3     2017.81     1988.68     24.65 o 
   5   3   3      151.87      145.68     13.02 o 
   6   3   3      188.61      165.21     17.08 o 
   7   3   3     1236.89     1156.39     26.83 o 
   8   3   3     1438.27     1477.35     30.91 o 
   9   3   3     1341.19     1343.79     94.53 o 
 -12   4   3      436.14      493.96     38.78 o 
 -11   4   3      334.11      413.15     77.40 o 
 -10   4   3      244.74      268.22     20.98 o 
  -9   4   3      738.85      774.18     19.44 o 
  -8   4   3     2774.39     2911.28     63.99 o 
  -7   4   3     3689.89     3596.73     24.59 o 
  -6   4   3     2404.77     2499.22     26.20 o 
  -5   4   3      498.94      474.71     18.02 o 
  -4   4   3     1204.89     1238.09     24.19 o 
  -3   4   3     2486.56     2538.94     22.63 o 
  -2   4   3     2598.36     2560.35     52.81 o 
  -1   4   3     6696.29     6601.25     58.83 o 
   0   4   3     8349.17     8447.42    110.56 o 
   1   4   3     3608.93     3679.76     37.50 o 
   2   4   3      447.50      475.44     27.38 o 
   3   4   3      689.94      740.59     20.16 o 
   4   4   3      821.30      787.84     28.51 o 
   5   4   3     1080.73     1117.20     28.69 o 
   6   4   3     2923.11     2731.92     32.80 o 
   7   4   3     1014.30     1067.24     27.48 o 
   8   4   3       24.51       14.13     24.06 o 
   9   4   3        0.17        0.00     33.92 o 
 -12   5   3       27.10       28.91     32.79 o 
 -11   5   3       90.32      107.20     21.66 o 
 -10   5   3        3.01       18.87     17.10 o 
  -9   5   3      572.52      595.05     30.51 o 
  -8   5   3      342.35      301.56     20.74 o 
  -7   5   3     1510.90     1556.64     53.21 o 
  -6   5   3     1713.33     1738.19     29.58 o 
  -5   5   3      248.66      237.55     11.27 o 
  -4   5   3       26.85       20.74     10.25 o 
  -3   5   3        1.23       14.91     10.95 o 
  -2   5   3     3323.85     3354.23     26.11 o 
  -1   5   3     8200.74     8206.40    132.32 o 
   0   5   3     4751.99     4585.17     58.75 o 
   1   5   3     1119.70     1124.14     33.55 o 
   2   5   3       38.50       33.17     14.13 o 
   3   5   3      297.89      293.56     33.34 o 
   4   5   3      425.64      484.20     33.96 o 
   5   5   3     3584.56     3352.22     76.11 o 
   6   5   3     2072.34     1996.03     30.96 o 
   7   5   3      562.27      595.09     27.77 o 
   8   5   3      114.60      100.63     32.46 o 
 -11   6   3     1058.47     1033.91     37.16 o 
 -10   6   3     1447.86     1355.38     39.18 o 
  -9   6   3      960.61      901.54     29.40 o 
  -8   6   3      190.91      171.63     17.77 o 
  -7   6   3      121.64      109.27     13.55 o 
  -6   6   3     1103.37     1112.96     28.04 o 
  -5   6   3     3347.99     3314.56     88.35 o 
  -4   6   3     3327.88     3384.35     69.79 o 
  -3   6   3     2106.41     2156.76     46.31 o 
  -2   6   3      787.22      793.81     22.45 o 
  -1   6   3      654.37      655.97     18.44 o 
   0   6   3      496.11      444.18     18.87 o 
   1   6   3     2679.86     2629.32     21.66 o 
   2   6   3     3692.95     3488.47     76.56 o 
   3   6   3      660.35      737.13     35.81 o 
   4   6   3     1018.91      953.82     43.36 o 
   5   6   3       52.17       52.54     35.22 o 
   6   6   3      146.68      183.18     38.55 o 
 -11   7   3      461.23      380.08     31.65 o 
 -10   7   3      652.69      619.78     83.64 o 
  -9   7   3       96.70       58.13     24.14 o 
  -8   7   3       11.62       10.87     15.97 o 
  -7   7   3       80.47       86.72     19.31 o 
  -6   7   3      823.41      768.61     29.16 o 
  -5   7   3     1156.23     1221.68     25.72 o 
  -4   7   3     3126.98     3319.20     48.58 o 
  -3   7   3     1731.62     1815.21     30.99 o 
  -2   7   3      182.12      183.71     21.10 o 
  -1   7   3      293.65      278.29     18.86 o 
   0   7   3      899.41      931.37     21.09 o 
   1   7   3     2574.76     2452.13     28.73 o 
   2   7   3     1643.72     1703.22     27.82 o 
   3   7   3     2758.89     2673.55     65.22 o 
   4   7   3      389.77      330.54     39.18 o 
   5   7   3       17.26       24.32     38.68 o 
 -11   8   3      266.35      246.90     38.39 o 
 -10   8   3      177.59      173.14     27.97 o 
  -9   8   3      470.78      382.17     27.48 o 
  -8   8   3     1404.27     1529.90     29.70 o 
  -7   8   3     2127.14     2272.24     32.47 o 
  -6   8   3       17.13       25.13     20.79 o 
  -5   8   3      217.04      219.81     21.95 o 
  -4   8   3      475.47      505.95     23.24 o 
  -3   8   3      458.14      490.35     30.08 o 
  -2   8   3     2178.15     2240.22     39.20 o 
  -1   8   3     2472.19     2453.88     28.26 o 
   0   8   3      631.42      631.16     25.18 o 
   1   8   3       21.82       35.29     21.19 o 
   2   8   3      206.84      177.60     22.20 o 
   3   8   3      161.25      143.81     54.30 o 
   4   8   3     1010.78      944.56     46.14 o 
  -9   9   3      288.39      294.85     26.12 o 
  -8   9   3      627.48      650.80     29.33 o 
  -7   9   3     1360.39     1525.75     33.77 o 
  -6   9   3      220.20      245.88     24.23 o 
  -5   9   3        7.96        9.57     22.87 o 
  -4   9   3      104.57      106.52     23.55 o 
  -3   9   3      816.74      869.69     28.04 o 
  -2   9   3     3258.72     3372.18     42.33 o 
  -1   9   3     2519.11     2575.86     56.68 o 
   0   9   3      697.73      701.79     25.47 o 
   1   9   3      376.81      351.10     25.00 o 
   2   9   3       11.39       31.36     23.39 o 
   3   9   3      617.87      649.48     57.61 o 
  -9  10   3      393.55      358.24     39.69 o 
  -8  10   3       25.74        7.66     25.10 o 
  -7  10   3      301.90      286.53     29.28 o 
  -6  10   3      486.76      544.67     28.29 o 
  -5  10   3      907.43      961.23     31.05 o 
  -4  10   3     1267.24     1277.15     33.15 o 
  -3  10   3      140.50      137.61     21.16 o 
  -2  10   3       92.84       91.81     21.69 o 
  -1  10   3      289.65      226.47     22.17 o 
   0  10   3      248.07      239.22     37.45 o 
   1  10   3      604.98      588.02     28.98 o 
   2  10   3      877.11      851.06     30.57 o 
  -8  11   3        1.05        0.00     39.56 o 
  -7  11   3      198.03      204.73     32.15 o 
  -6  11   3      515.53      614.40    142.36 o 
  -5  11   3      421.75      466.48     30.44 o 
  -4  11   3     1469.92     1509.56     35.86 o 
  -3  11   3      597.46      633.38     26.58 o 
  -2  11   3       70.15       95.37     23.71 o 
  -1  11   3      331.02      340.24     25.16 o 
   0  11   3      372.33      322.85     64.49 o 
   1  11   3     1059.32     1043.90     47.33 o 
  -6  12   3        8.48       25.28     42.72 o 
  -5  12   3      163.08      133.78     42.37 o 
  -4  12   3        1.50        0.00     40.96 o 
  -3  12   3      302.48      258.86     44.74 o 
  -2  12   3      334.64      329.49     44.72 o 
  -1  12   3      316.76      333.41     44.81 o 
  -1 -12   4      247.14      235.72     44.51 o 
   0 -12   4      355.98      445.36     46.47 o 
   1 -12   4     2086.41     2424.09     60.04 o 
   2 -12   4      572.77      823.72     49.43 o 
   3 -12   4      948.39     1121.73     51.27 o 
   4 -12   4      469.53      527.70     47.26 o 
   5 -12   4      104.24      127.26     43.65 o 
   6 -12   4      169.30      233.13     45.67 o 
  -3 -11   4        0.45        0.00     42.49 o 
  -2 -11   4      195.11      248.70     42.23 o 
  -1 -11   4      440.56      392.13     35.10 o 
   0 -11   4       43.90       61.38     30.64 o 
   1 -11   4      237.79      210.43     32.24 o 
   2 -11   4        1.28       14.02     30.65 o 
   3 -11   4        0.05        8.76     31.51 o 
   4 -11   4        2.93       12.87     32.60 o 
   5 -11   4      176.25      135.43     27.23 o 
   6 -11   4       25.58       11.03     35.55 o 
   7 -11   4       16.84       30.57     43.06 o 
  -5 -10   4      180.66      215.21     29.17 o 
  -4 -10   4      366.78      366.68     29.84 o 
  -3 -10   4     1151.53     1151.21     30.51 o 
  -2 -10   4     1434.72     1417.49     40.08 o 
  -1 -10   4     3047.15     3162.46     35.66 o 
   0 -10   4      156.57      187.66     29.59 o 
   1 -10   4     2021.61     2111.19     40.88 o 
   2 -10   4      344.24      376.98     46.95 o 
   3 -10   4      861.76      863.53     50.20 o 
   4 -10   4     1357.51     1406.21     39.67 o 
   5 -10   4     2018.91     2300.56     43.21 o 
   6 -10   4      741.52      840.41     38.30 o 
   7 -10   4       66.55       62.79     28.11 o 
   8 -10   4      560.37      520.03     47.83 o 
   9 -10   4      171.40      145.38     45.90 o 
  -6  -9   4      171.18      141.32     29.32 o 
  -5  -9   4      223.93      199.92     23.22 o 
  -4  -9   4      128.83      110.64     21.68 o 
  -3  -9   4       50.53       26.37     19.91 o 
  -2  -9   4      353.21      312.52     20.75 o 
  -1  -9   4       74.57       85.08     20.70 o 
   0  -9   4       32.85       27.57     26.62 o 
   1  -9   4      272.59      248.33     31.30 o 
   2  -9   4       93.36       82.36     20.66 o 
   3  -9   4        0.14        6.45     21.40 o 
   4  -9   4      461.85      476.08     40.44 o 
   5  -9   4      334.28      276.82     20.42 o 
   6  -9   4        0.49        0.00     24.15 o 
   7  -9   4       90.03       47.91     24.92 o 
   8  -9   4       54.17       20.89     30.21 o 
   9  -9   4        6.31       29.93     41.78 o 
  -7  -8   4      367.66      382.87     38.56 o 
  -6  -8   4     1888.09     1872.43     46.12 o 
  -5  -8   4     2170.53     2110.25     68.71 o 
  -4  -8   4     1814.50     1758.76     32.14 o 
  -3  -8   4      705.38      682.19     24.55 o 
  -2  -8   4      108.53       93.97     16.39 o 
  -1  -8   4     5370.50     5588.48    102.97 o 
   0  -8   4     2733.84     2701.15    122.90 o 
   1  -8   4     3371.53     3425.05     30.97 o 
   2  -8   4     3796.96     3968.03     81.52 o 
   3  -8   4     1614.67     1633.01     44.29 o 
   4  -8   4      338.51      325.94     24.40 o 
   5  -8   4      103.29       92.59     17.38 o 
   6  -8   4     2257.74     2116.74     47.10 o 
   7  -8   4     1931.96     1985.43     33.95 o 
   8  -8   4     1148.31     1109.73     63.36 o 
   9  -8   4      371.49      325.70     31.32 o 
  -8  -7   4      791.72      806.05     46.58 o 
  -7  -7   4        0.24        0.00     21.90 o 
  -6  -7   4      500.95      493.80     22.44 o 
  -5  -7   4      223.45      196.37     29.63 o 
  -4  -7   4        7.67       26.14     18.40 o 
  -3  -7   4       24.42       35.67     17.22 o 
  -2  -7   4      901.68      862.68     19.98 o 
  -1  -7   4        0.56        8.74     20.50 o 
   0  -7   4      614.47      569.16     20.23 o 
   1  -7   4      749.34      682.77     21.25 o 
   2  -7   4      837.12      821.81     21.38 o 
   3  -7   4       39.94       35.37     16.17 o 
   4  -7   4      273.64      261.04     16.63 o 
   5  -7   4      652.46      574.91     27.55 o 
   6  -7   4      652.92      629.47     37.06 o 
   7  -7   4      796.83      758.19     31.12 o 
   8  -7   4      607.66      600.41     44.14 o 
   9  -7   4       42.00       43.89     22.14 o 
  10  -7   4       34.23       82.98     36.79 o 
  -9  -6   4      740.10      729.88     45.37 o 
  -8  -6   4     2141.29     2223.78     74.65 o 
  -7  -6   4     1114.05     1114.53     25.27 o 
  -6  -6   4      368.74      370.76     21.39 o 
  -5  -6   4      564.55      530.84     20.65 o 
  -4  -6   4      357.86      340.74     18.81 o 
  -3  -6   4     6540.27     6660.97     46.53 o 
  -2  -6   4     6093.11     6090.67     41.52 o 
  -1  -6   4     4577.21     4495.93     49.12 o 
   0  -6   4     2900.93     3047.62     25.52 o 
   1  -6   4       20.83       14.75     11.84 o 
   2  -6   4     1520.07     1525.79     33.95 o 
   3  -6   4     5728.15     5658.48    110.96 o 
   4  -6   4     5189.92     5255.33     31.28 o 
   5  -6   4     3512.49     3606.92     99.98 o 
   6  -6   4      860.58      792.22     36.00 o 
   7  -6   4      102.29       89.86     18.78 o 
   8  -6   4      772.13      769.23     38.14 o 
   9  -6   4      103.59      139.58     24.53 o 
  10  -6   4     1616.53     1862.83     97.11 o 
  -9  -5   4      394.94      359.66     40.83 o 
  -8  -5   4      217.96      198.90     24.13 o 
  -7  -5   4       31.84       32.04     19.11 o 
  -6  -5   4      425.35      444.54     19.82 o 
  -5  -5   4       83.40       99.38     17.14 o 
  -4  -5   4      228.48      200.48     16.06 o 
  -3  -5   4     3346.68     3358.06     41.65 o 
  -2  -5   4     1511.88     1450.80     20.97 o 
  -1  -5   4      244.51      267.75     23.22 o 
   0  -5   4        4.46        5.34     12.25 o 
   1  -5   4       55.87       51.75     10.74 o 
   2  -5   4       26.23       37.19     10.14 o 
   3  -5   4     1193.99     1078.31     39.97 o 
   4  -5   4     1347.31     1335.27     23.51 o 
   5  -5   4      691.56      632.10     24.20 o 
   6  -5   4      115.99      130.58     14.00 o 
   7  -5   4        1.74        0.00     15.79 o 
   8  -5   4      106.99      109.64     20.41 o 
   9  -5   4       64.30      106.06     23.69 o 
  10  -5   4      820.16      961.48     36.60 o 
  11  -5   4      442.95      502.54     44.52 o 
 -10  -4   4      496.48      498.25     43.64 o 
  -9  -4   4      105.79       60.78     30.76 o 
  -8  -4   4      913.84      954.79     28.41 o 
  -7  -4   4     4424.07     4409.88    120.48 o 
  -6  -4   4     2365.52     2449.95     33.15 o 
  -5  -4   4     1709.70     1789.48     25.98 o 
  -4  -4   4     3450.76     3401.10     26.41 o 
  -3  -4   4     1385.86     1372.42     46.42 o 
  -2  -4   4     2246.09     2408.69     21.91 o 
  -1  -4   4     2998.51     2728.64     23.80 o 
   0  -4   4     7599.58     7383.83     64.70 o 
   1  -4   4    11009.78    11007.17    113.77 o 
   2  -4   4     5356.14     4861.22     32.95 o 
   3  -4   4     1974.43     1890.16     55.87 o 
   4  -4   4      230.27      242.34     13.55 o 
   5  -4   4     1892.43     1903.90     20.09 o 
   6  -4   4     4522.23     4645.30     58.88 o 
   7  -4   4      918.45      946.07     19.28 o 
   8  -4   4     2534.58     2503.10     49.96 o 
   9  -4   4      347.79      372.82     25.89 o 
  10  -4   4        0.23        5.89     24.94 o 
  11  -4   4       75.54       48.93     39.11 o 
 -11  -3   4       80.13       91.99     40.07 o 
 -10  -3   4      110.96      117.59     26.92 o 
  -9  -3   4      157.06      128.60     26.52 o 
  -8  -3   4       52.34       71.10     19.84 o 
  -7  -3   4      570.11      568.00     21.04 o 
  -6  -3   4      550.95      589.02     21.09 o 
  -5  -3   4      856.45      854.79     20.47 o 
  -4  -3   4       21.48       34.39     12.58 o 
  -3  -3   4       14.18       45.04     11.56 o 
  -2  -3   4     2788.56     3146.65     29.69 o 
  -1  -3   4     4756.78     4808.10     50.13 o 
   0  -3   4     7420.35     7308.59    129.98 o 
   1  -3   4     4081.09     3868.84     32.73 o 
   2  -3   4      126.31       94.13     17.12 o 
   3  -3   4        0.63        2.27     17.35 o 
   4  -3   4      176.18      166.45     11.82 o 
   5  -3   4      462.42      453.02     14.22 o 
   6  -3   4     3047.73     3081.26     24.41 o 
   7  -3   4     1300.67     1322.35     37.14 o 
   8  -3   4      315.50      329.12     22.86 o 
   9  -3   4      104.94      108.39     22.48 o 
  10  -3   4       93.83       90.62     25.06 o 
  11  -3   4       96.47       84.64     40.28 o 
 -11  -2   4      644.49      681.99     43.74 o 
 -10  -2   4     2220.83     2269.87     41.88 o 
  -9  -2   4     3398.36     3400.40     43.86 o 
  -8  -2   4     2095.74     2157.65     88.75 o 
  -7  -2   4       56.66       70.44     17.64 o 
  -6  -2   4      233.00      236.32     14.49 o 
  -5  -2   4     3129.04     3186.44     23.92 o 
  -4  -2   4     9638.85     9763.33     84.42 o 
  -3  -2   4    10310.53    10288.77     46.11 o 
  -2  -2   4     4310.08     4219.30     43.34 o 
  -1  -2   4     2297.78     2183.43     59.55 o 
   0  -2   4     1183.17     1139.09     32.76 o 
   1  -2   4     1618.77     1503.55     21.95 o 
   2  -2   4     7398.69     7222.78     95.76 o 
   3  -2   4    13740.64    13460.68    203.80 o 
   4  -2   4     3950.21     3750.90     43.46 o 
   5  -2   4     1640.99     1619.46     37.61 o 
   6  -2   4     1260.69     1270.55     24.55 o 
   7  -2   4       45.51       47.64     13.92 o 
   8  -2   4      359.25      362.19     22.75 o 
   9  -2   4     1152.88     1207.82     28.95 o 
  10  -2   4      926.18     1019.74     31.14 o 
  11  -2   4      602.07      582.39     42.72 o 
 -11  -1   4       57.04        0.00     37.13 o 
 -10  -1   4      641.17      670.96     31.38 o 
  -9  -1   4      388.78      404.62     27.27 o 
  -8  -1   4      257.47      272.38     24.17 o 
  -7  -1   4       80.26       79.92     16.34 o 
  -6  -1   4      207.56      227.16     13.65 o 
  -5  -1   4       17.37       15.68      9.35 o 
  -4  -1   4       35.67       12.56     11.88 o 
  -3  -1   4    21400.16    23491.55    178.71 o 
  -2  -1   4     1172.65     1024.36     16.36 o 
  -1  -1   4       32.65       41.61      8.68 o 
   0  -1   4     2039.64     2082.16     19.16 o 
   1  -1   4       50.97       43.26     14.36 o 
   2  -1   4      519.62      466.62     12.42 o 
   3  -1   4     7595.81     7458.66    116.56 o 
   4  -1   4     5404.55     5222.62     32.18 o 
   5  -1   4      805.05      845.69     21.70 o 
   6  -1   4       29.61       24.70     13.94 o 
   7  -1   4        0.75        5.68     16.31 o 
   8  -1   4      572.99      612.34     23.98 o 
   9  -1   4     1848.29     1880.57     64.57 o 
  10  -1   4      603.38      638.65     28.71 o 
 -12   0   4      898.19      888.38     45.22 o 
 -11   0   4      649.52      675.78     54.53 o 
 -10   0   4      286.35      283.54     27.41 o 
  -9   0   4      169.15      186.72     25.66 o 
  -8   0   4     1823.79     1827.72     24.44 o 
  -7   0   4     6094.25     6162.08     44.27 o 
  -6   0   4     5417.75     5420.62     37.96 o 
  -5   0   4     4667.95     4828.19     34.70 o 
  -4   0   4      942.76      917.51     37.03 o 
  -3   0   4        0.59        3.01     12.65 o 
  -2   0   4     2922.74     2854.66     52.24 o 
  -1   0   4    13019.32    13420.03     92.02 o 
   0   0   4    16398.76    17138.28    113.88 o 
   1   0   4     8260.69     8150.75     91.60 o 
   2   0   4      983.00      946.76     21.82 o 
   3   0   4      470.79      545.79     20.97 o 
   4   0   4      991.34      926.56     16.53 o 
   5   0   4     3963.44     3983.52     52.45 o 
   6   0   4     3786.53     3711.77     36.59 o 
   7   0   4     1503.91     1511.95     28.39 o 
   8   0   4      291.99      308.36     21.84 o 
   9   0   4       53.12       39.74     22.65 o 
  10   0   4       34.98       28.69     37.09 o 
 -12   1   4      265.38      232.69     38.28 o 
 -11   1   4       11.94        0.00     28.56 o 
 -10   1   4        8.19       18.29     24.85 o 
  -9   1   4        9.81       33.03     18.43 o 
  -8   1   4      255.16      266.78     17.61 o 
  -7   1   4     1019.62     1023.71     21.77 o 
  -6   1   4      925.80      851.30     15.53 o 
  -5   1   4     4382.00     4698.24     55.34 o 
  -4   1   4       46.56       44.40      8.76 o 
  -3   1   4      326.64      351.40     17.37 o 
  -2   1   4     1864.47     1759.90     21.70 o 
  -1   1   4     8832.84     8941.98     44.22 o 
   0   1   4    10247.55    10673.94     37.76 o 
   1   1   4     2232.20     2291.74     89.56 o 
   2   1   4      860.55      881.10     18.28 o 
   3   1   4      593.06      648.28     24.91 o 
   4   1   4      281.80      267.17     11.91 o 
   5   1   4     1448.79     1385.95     23.70 o 
   6   1   4     2773.20     2818.84     45.58 o 
   7   1   4     3196.59     3151.78     30.43 o 
   8   1   4       15.43       21.77     19.07 o 
   9   1   4       98.08       94.98     21.95 o 
  10   1   4       52.53       50.83     37.55 o 
 -12   2   4      250.13      170.55     37.20 o 
 -11   2   4     1074.32     1149.38     35.27 o 
 -10   2   4     2415.60     2413.98     68.54 o 
  -9   2   4     2555.02     2589.30     39.37 o 
  -8   2   4      872.16      913.66     20.05 o 
  -7   2   4       58.15       74.93     14.23 o 
  -6   2   4      937.98      947.48     19.73 o 
  -5   2   4     5920.05     5799.27    101.97 o 
  -4   2   4     8197.40     8076.98     46.11 o 
  -3   2   4     5499.64     5318.10     35.16 o 
  -2   2   4     4414.86     4443.68     62.19 o 
  -1   2   4      359.72      390.62     11.99 o 
   0   2   4        0.28        5.45     12.52 o 
   1   2   4     1629.65     1726.42     68.89 o 
   2   2   4     8544.18     8530.36     50.51 o 
   3   2   4     8236.04     8296.15     41.97 o 
   4   2   4     1689.33     1614.09     29.18 o 
   5   2   4      730.93      707.04     15.53 o 
   6   2   4       45.78       55.34     16.58 o 
   7   2   4       11.50       22.55     18.46 o 
   8   2   4     1572.55     1567.63     40.98 o 
   9   2   4     1149.48     1131.49     35.37 o 
 -12   3   4       16.30       22.61     35.29 o 
 -11   3   4      792.56      849.13     42.44 o 
 -10   3   4      727.15      742.05     37.92 o 
  -9   3   4       82.01      101.18     18.24 o 
  -8   3   4      114.40      107.41     14.47 o 
  -7   3   4      193.70      196.07     14.20 o 
  -6   3   4       49.73       51.77     16.48 o 
  -5   3   4      812.16      818.19     15.89 o 
  -4   3   4     3955.64     3812.99     20.87 o 
  -3   3   4     5107.88     5048.92     35.15 o 
  -2   3   4     3388.50     3477.16     21.26 o 
  -1   3   4      313.07      314.01     19.85 o 
   0   3   4      235.83      286.00     14.85 o 
   1   3   4     1053.13     1042.03     33.65 o 
   2   3   4     6824.20     6840.91    186.43 o 
   3   3   4     7592.41     7881.90     58.82 o 
   4   3   4     1042.49     1141.64     27.93 o 
   5   3   4      944.82      782.45     16.76 o 
   6   3   4        0.40        0.00     19.46 o 
   7   3   4      603.68      621.27     25.55 o 
   8   3   4      581.62      577.05     33.09 o 
   9   3   4     1039.31      952.86     42.13 o 
 -12   4   4      688.04      761.75     40.22 o 
 -11   4   4      304.66      295.99     23.15 o 
 -10   4   4       34.08       32.89     18.59 o 
  -9   4   4      296.87      304.97     17.22 o 
  -8   4   4     3023.01     3069.03     37.97 o 
  -7   4   4     5440.84     5528.54     65.51 o 
  -6   4   4     3404.65     3379.90     78.08 o 
  -5   4   4      983.57     1028.93     28.58 o 
  -4   4   4       23.38       21.52      9.99 o 
  -3   4   4      596.40      584.06     21.61 o 
  -2   4   4     2760.43     2608.31     31.87 o 
  -1   4   4     8467.72     8259.77     71.29 o 
   0   4   4     4941.62     4928.22    102.33 o 
   1   4   4      578.93      637.60     26.71 o 
   2   4   4      126.87      119.16     26.56 o 
   3   4   4      343.26      352.10     31.77 o 
   4   4   4      769.23      758.01     30.70 o 
   5   4   4     1265.95     1323.89     24.19 o 
   6   4   4     2646.97     2527.35     42.21 o 
   7   4   4      281.94      281.33     23.32 o 
   8   4   4       13.65       26.84     29.93 o 
 -11   5   4       10.84       76.18     29.61 o 
 -10   5   4       25.19       46.88     24.35 o 
  -9   5   4      249.67      222.68     23.73 o 
  -8   5   4     1764.51     1820.32     53.31 o 
  -7   5   4     1799.21     1826.68     37.40 o 
  -6   5   4      626.66      608.43     15.96 o 
  -5   5   4       56.06       45.81     12.23 o 
  -4   5   4      600.07      629.82     19.95 o 
  -3   5   4     1494.99     1509.04     17.45 o 
  -2   5   4     2001.98     1976.45     30.04 o 
  -1   5   4     3798.75     3719.95     50.36 o 
   0   5   4     3282.37     3346.25     50.79 o 
   1   5   4     1751.84     1819.95     56.99 o 
   2   5   4      684.82      683.87     32.07 o 
   3   5   4      951.34      822.44     35.21 o 
   4   5   4      803.90      853.31     59.54 o 
   5   5   4     2983.09     2906.72     97.13 o 
   6   5   4     1387.23     1409.14     46.70 o 
   7   5   4      664.27      635.81     43.87 o 
 -11   6   4      822.90      783.28     40.55 o 
 -10   6   4      813.61      740.77     27.30 o 
  -9   6   4      964.80      903.37     25.72 o 
  -8   6   4      497.34      421.47     21.16 o 
  -7   6   4      162.75      184.67     14.33 o 
  -6   6   4      114.05      117.33     14.48 o 
  -5   6   4     5709.08     5887.50     63.61 o 
  -4   6   4     1883.47     1839.19     53.78 o 
  -3   6   4     3230.65     3098.47     51.62 o 
  -2   6   4      389.17      389.25     21.29 o 
  -1   6   4      521.93      513.28     20.14 o 
   0   6   4      399.50      388.73     15.40 o 
   1   6   4     2678.87     2484.05     78.86 o 
   2   6   4     1894.79     1848.97     37.95 o 
   3   6   4     1754.78     1699.71     44.24 o 
   4   6   4      205.17      190.83     35.60 o 
   5   6   4       35.10       55.84     36.97 o 
   6   6   4        2.16       73.21     38.11 o 
 -11   7   4      693.32      602.80     42.64 o 
 -10   7   4      533.27      424.72     30.70 o 
  -9   7   4      161.32      128.63     25.19 o 
  -8   7   4      213.98      225.11     17.77 o 
  -7   7   4        0.07        0.00     15.73 o 
  -6   7   4      702.23      666.09     17.78 o 
  -5   7   4     4576.55     4937.89     66.26 o 
  -4   7   4     2494.02     2528.28     40.74 o 
  -3   7   4      458.29      430.23     20.89 o 
  -2   7   4      183.13      188.94     13.81 o 
  -1   7   4      210.70      210.77     14.05 o 
   0   7   4     1761.07     1745.35     48.39 o 
   1   7   4     2916.09     2822.57     50.20 o 
   2   7   4     3444.55     3385.50     70.97 o 
   3   7   4     1825.18     1728.39     47.16 o 
   4   7   4      209.59      211.87     47.43 o 
   5   7   4      319.87      266.37     41.39 o 
 -11   8   4       30.58       59.34     36.04 o 
 -10   8   4       50.27       38.48     27.44 o 
  -9   8   4      760.45      587.39     44.59 o 
  -8   8   4      803.03      824.86     75.41 o 
  -7   8   4     2187.47     2278.48     42.15 o 
  -6   8   4      199.68      242.93     22.71 o 
  -5   8   4      483.11      521.40     23.65 o 
  -4   8   4        9.56       18.65     20.80 o 
  -3   8   4      111.30      120.70     21.43 o 
  -2   8   4     1891.05     1917.04     26.63 o 
  -1   8   4     2694.99     2827.22     29.80 o 
   0   8   4      133.14      124.93     19.51 o 
   1   8   4      324.19      247.98     30.42 o 
   2   8   4       70.30       53.33     34.06 o 
   3   8   4        7.42        8.77     36.64 o 
   4   8   4      442.79      414.25     43.06 o 
  -9   9   4      222.22      299.55     31.87 o 
  -8   9   4     1564.61     1774.66     40.20 o 
  -7   9   4     1290.87     1393.70     31.10 o 
  -6   9   4      184.38      203.71     24.37 o 
  -5   9   4       60.45       59.67     23.51 o 
  -4   9   4      580.22      573.09     27.16 o 
  -3   9   4      384.01      389.87     22.33 o 
  -2   9   4     1722.31     1775.02     33.85 o 
  -1   9   4     2852.51     2862.18     32.37 o 
   0   9   4     1246.83     1296.44     62.45 o 
   1   9   4      127.67      155.24     23.56 o 
   2   9   4      220.04      218.12     38.00 o 
   3   9   4      578.55      549.34     42.14 o 
  -9  10   4      166.93      115.05     38.85 o 
  -8  10   4       20.64       61.35     25.98 o 
  -7  10   4      142.93      124.35     26.53 o 
  -6  10   4      230.27      268.44     32.79 o 
  -5  10   4      999.13     1035.53     32.22 o 
  -4  10   4      148.16      139.16     26.24 o 
  -3  10   4      872.97      903.12     29.99 o 
  -2  10   4        0.19       20.35     21.27 o 
  -1  10   4        1.77        7.53     21.77 o 
   0  10   4       65.88       68.45     25.01 o 
   1  10   4      388.14      338.21     27.23 o 
  -8  11   4       70.29       64.88     40.17 o 
  -7  11   4      290.49      298.70     42.35 o 
  -6  11   4     1063.19     1194.32     40.78 o 
  -5  11   4     1224.72     1302.14     39.31 o 
  -4  11   4      139.27      153.52     28.54 o 
  -3  11   4      368.18      307.61     28.21 o 
  -2  11   4      396.70      370.94     25.20 o 
  -1  11   4      147.70      171.13     31.85 o 
   0  11   4      832.18      825.65     45.02 o 
   1  11   4     1048.85     1030.67     45.17 o 
  -5  12   4      192.09      164.84     43.61 o 
  -4  12   4       18.81       19.36     42.44 o 
  -3  12   4      100.79       78.99     42.17 o 
  -2  12   4      419.47      419.95     44.30 o 
  -1 -12   5      260.41      261.19     45.32 o 
   0 -12   5      178.67      197.06     44.11 o 
   1 -12   5     1364.86     1603.55     54.78 o 
   2 -12   5      499.31      521.78     46.85 o 
   3 -12   5     1879.37     2155.38     58.96 o 
   4 -12   5      323.96      362.58     45.13 o 
   5 -12   5      115.85       95.32     31.11 o 
  -3 -11   5       30.72       21.72     29.27 o 
  -2 -11   5      281.72      252.56     51.31 o 
  -1 -11   5       38.21       40.84     22.55 o 
   0 -11   5      125.70      114.94     32.14 o 
   1 -11   5      127.52      164.02     32.00 o 
   2 -11   5       85.46       84.20     31.18 o 
   3 -11   5       13.14       17.25     24.71 o 
   4 -11   5       15.47       38.52     25.80 o 
   5 -11   5       92.85       75.39     26.90 o 
   6 -11   5       18.96       25.39     45.24 o 
   7 -11   5      298.22      236.12     46.08 o 
  -5 -10   5       35.86       23.55     29.43 o 
  -4 -10   5      820.52      831.51     30.51 o 
  -3 -10   5      929.68      888.47     29.99 o 
  -2 -10   5     1333.64     1205.57     39.39 o 
  -1 -10   5     2581.73     2632.83     38.33 o 
   0 -10   5      181.89      239.49     29.93 o 
   1 -10   5     1087.69     1195.35     79.93 o 
   2 -10   5      454.33      530.04     33.04 o 
   3 -10   5      647.02      689.45     26.30 o 
   4 -10   5     2199.36     2595.48    139.76 o 
   5 -10   5     1390.88     1377.75     92.63 o 
   6 -10   5     1058.12      996.63     39.97 o 
   7 -10   5      175.64      149.23     29.00 o 
   8 -10   5      132.55      138.05     45.05 o 
  -6  -9   5      450.90      410.65     51.55 o 
  -5  -9   5      293.66      272.31     23.99 o 
  -4  -9   5       31.01       42.94     24.64 o 
  -3  -9   5       64.08       53.34     23.12 o 
  -2  -9   5      484.05      470.24     22.05 o 
  -1  -9   5      932.72      868.01     78.11 o 
   0  -9   5      219.34      169.24     28.33 o 
   1  -9   5       70.28       74.62     21.46 o 
   2  -9   5       80.59       68.01     22.45 o 
   3  -9   5      167.02      175.22     21.77 o 
   4  -9   5      774.01      792.00     50.19 o 
   5  -9   5      851.74      750.39     33.40 o 
   6  -9   5      108.78       79.00     25.93 o 
   7  -9   5      254.02      167.73     27.38 o 
   8  -9   5        1.02        0.00     31.44 o 
   9  -9   5       98.74       57.94     42.48 o 
  -7  -8   5      268.06      264.36     26.90 o 
  -6  -8   5     1996.85     2045.25     48.02 o 
  -5  -8   5     2331.98     2248.97     44.95 o 
  -4  -8   5     1307.55     1266.31     25.68 o 
  -3  -8   5     1812.24     1750.47     29.84 o 
  -2  -8   5      136.53      146.43     20.43 o 
  -1  -8   5      455.89      430.64     29.52 o 
   0  -8   5     1987.38     1973.21     31.17 o 
   1  -8   5     4438.66     4478.77     42.35 o 
   2  -8   5     4477.45     4403.88     45.16 o 
   3  -8   5      581.91      578.60     21.68 o 
   4  -8   5      529.68      532.84     33.76 o 
   5  -8   5     1143.14     1063.40     36.51 o 
   6  -8   5      490.38      465.32     26.02 o 
   7  -8   5     1348.20     1419.05     37.43 o 
   8  -8   5     1189.85     1152.74     36.82 o 
   9  -8   5      500.11      385.48     42.37 o 
  -8  -7   5      322.77      336.24     31.09 o 
  -7  -7   5       40.12       53.46     22.56 o 
  -6  -7   5       96.22      107.80     21.12 o 
  -5  -7   5      344.57      324.90     21.56 o 
  -4  -7   5      203.93      171.58     23.93 o 
  -3  -7   5        1.27       29.26     15.88 o 
  -2  -7   5     1570.75     1577.05     34.03 o 
  -1  -7   5      208.19      181.68     23.19 o 
   0  -7   5      506.04      440.81     21.93 o 
   1  -7   5     1983.07     1938.87     25.66 o 
   2  -7   5      629.95      616.94     20.88 o 
   3  -7   5      423.07      438.24     22.54 o 
   4  -7   5       39.67       34.24     14.98 o 
   5  -7   5        4.69       19.27     20.15 o 
   6  -7   5      292.60      290.72     34.01 o 
   7  -7   5      913.28      879.01     31.49 o 
   8  -7   5      488.23      479.90     30.43 o 
   9  -7   5      171.74      176.80     30.53 o 
  10  -7   5       13.19        2.80     39.42 o 
  -9  -6   5     1505.01     1475.45     53.62 o 
  -8  -6   5     1849.57     1816.67     33.85 o 
  -7  -6   5      667.67      605.60     24.93 o 
  -6  -6   5      251.81      230.00     20.54 o 
  -5  -6   5     2295.56     2307.18     44.36 o 
  -4  -6   5     2619.26     2603.99     28.54 o 
  -3  -6   5     1155.90     1205.36     27.77 o 
  -2  -6   5     4499.33     4397.36    125.69 o 
  -1  -6   5     5038.76     5108.55     27.78 o 
   0  -6   5      721.63      729.93     30.96 o 
   1  -6   5      823.36      775.47     17.70 o 
   2  -6   5     1658.46     1596.55     40.85 o 
   3  -6   5     3597.27     3594.23     58.78 o 
   4  -6   5     3698.70     3670.89     73.44 o 
   5  -6   5     2973.75     2866.48     73.34 o 
   6  -6   5      537.29      517.46     23.10 o 
   7  -6   5      434.21      413.02     20.91 o 
   8  -6   5      617.99      646.10     26.32 o 
   9  -6   5      278.98      254.01     26.41 o 
  10  -6   5      803.55      934.29     45.84 o 
  -9  -5   5      321.12      312.37     28.44 o 
  -8  -5   5       40.92       58.31     28.87 o 
  -7  -5   5       61.13       65.60     22.34 o 
  -6  -5   5      139.28      142.89     20.72 o 
  -5  -5   5      205.93      191.60     15.85 o 
  -4  -5   5      157.01      146.81     14.91 o 
  -3  -5   5     1571.83     1558.26     25.63 o 
  -2  -5   5     1780.12     1711.01     25.24 o 
  -1  -5   5     1823.47     1807.87     35.01 o 
   0  -5   5     1618.54     1827.44     16.65 o 
   1  -5   5      172.13      171.62     14.96 o 
   2  -5   5      454.77      414.19     17.84 o 
   3  -5   5     2185.75     2154.58     43.85 o 
   4  -5   5     3223.99     3193.53     38.73 o 
   5  -5   5     1343.07     1299.08     28.46 o 
   6  -5   5       28.58       18.46     16.34 o 
   7  -5   5       17.75        6.01     18.14 o 
   8  -5   5      156.21      149.03     19.93 o 
   9  -5   5      484.40      458.57     38.06 o 
  10  -5   5      529.93      616.40     44.03 o 
 -10  -4   5      198.46      174.88     39.52 o 
  -9  -4   5      152.10      186.36     24.52 o 
  -8  -4   5      487.97      383.65     31.45 o 
  -7  -4   5     2951.00     2857.34     61.03 o 
  -6  -4   5     7880.39     7939.76    145.71 o 
  -5  -4   5     2926.02     2986.94     54.87 o 
  -4  -4   5      804.71      814.55     15.43 o 
  -3  -4   5      654.19      674.24     14.79 o 
  -2  -4   5      957.50      898.99     26.35 o 
  -1  -4   5     7962.54     7850.58     91.31 o 
   0  -4   5     6789.72     6574.33     49.45 o 
   1  -4   5     5464.82     5249.60     98.35 o 
   2  -4   5     3256.58     3100.93     25.98 o 
   3  -4   5      456.37      428.94     23.33 o 
   4  -4   5      685.32      675.02     16.08 o 
   5  -4   5     2201.59     2221.55     48.87 o 
   6  -4   5     1859.91     1855.02     41.78 o 
   7  -4   5     2805.56     2803.43     56.44 o 
   8  -4   5     1180.14     1201.74     24.42 o 
   9  -4   5      137.89      143.84     26.83 o 
  10  -4   5       66.15       89.04     28.78 o 
 -11  -3   5       15.48        6.53     38.60 o 
 -10  -3   5      117.82      104.31     30.35 o 
  -9  -3   5       89.01       86.88     20.58 o 
  -8  -3   5      128.01       85.35     25.87 o 
  -7  -3   5      369.03      379.16     25.21 o 
  -6  -3   5     1883.75     1890.98     25.84 o 
  -5  -3   5     1115.35     1129.44     27.21 o 
  -4  -3   5      273.15      280.40     14.76 o 
  -3  -3   5      267.55      242.75     13.09 o 
  -2  -3   5     1789.09     2049.50     28.94 o 
  -1  -3   5     5827.47     6210.05     70.51 o 
   0  -3   5     3011.31     2830.34     26.17 o 
   1  -3   5     3721.58     3521.23     33.01 o 
   2  -3   5     4957.62     4757.07     38.84 o 
   3  -3   5      109.26      110.87     11.18 o 
   4  -3   5      181.25      186.72     15.63 o 
   5  -3   5      674.89      630.49     15.84 o 
   6  -3   5     2984.87     2941.70     29.61 o 
   7  -3   5     2116.38     2154.12     32.24 o 
   8  -3   5      911.34      948.25     27.00 o 
   9  -3   5      116.47      143.26     24.41 o 
  10  -3   5       31.06        0.00     28.12 o 
 -11  -2   5      505.03      559.58     42.80 o 
 -10  -2   5      867.53      875.59     60.61 o 
  -9  -2   5     2922.18     2970.71     42.26 o 
  -8  -2   5     2953.56     2922.67     39.44 o 
  -7  -2   5      506.48      492.82     24.44 o 
  -6  -2   5      351.00      347.29     14.97 o 
  -5  -2   5     1591.43     1632.61     21.20 o 
  -4  -2   5     4041.66     3763.55     54.09 o 
  -3  -2   5    12479.83    12534.91    213.54 o 
  -2  -2   5    13070.08    13234.53     61.34 o 
  -1  -2   5      744.06      733.76     23.91 o 
   0  -2   5      218.51      212.28     14.97 o 
   1  -2   5     1711.28     1657.61     34.11 o 
   2  -2   5     8006.28     7886.62    109.59 o 
   3  -2   5     5787.79     5747.81     74.46 o 
   4  -2   5     4434.59     4253.00     31.55 o 
   5  -2   5     1618.38     1656.57     20.69 o 
   6  -2   5       37.42       33.14     14.20 o 
   7  -2   5      344.90      347.84     16.34 o 
   8  -2   5      899.25      947.05     26.51 o 
   9  -2   5     1180.09     1260.14     37.75 o 
  10  -2   5      522.98      598.14     42.32 o 
 -11  -1   5        3.51       15.65     35.64 o 
 -10  -1   5      784.86      826.65     48.94 o 
  -9  -1   5      984.62     1026.38     31.23 o 
  -8  -1   5      431.85      425.93     24.25 o 
  -7  -1   5        1.53        0.00     15.66 o 
  -6  -1   5       65.46       72.24     15.09 o 
  -5  -1   5      325.87      349.70     10.87 o 
  -4  -1   5     2501.34     2304.39     20.67 o 
  -3  -1   5     5474.94     5335.23     77.29 o 
  -2  -1   5     2105.61     1919.78     58.62 o 
  -1  -1   5      818.35      796.67     15.68 o 
   0  -1   5        3.51        5.05      7.22 o 
   1  -1   5      407.34      415.16     10.01 o 
   2  -1   5     4493.90     4452.65     63.69 o 
   3  -1   5     5831.54     5739.04     61.07 o 
   4  -1   5     3448.27     3303.60     24.42 o 
   5  -1   5     1426.28     1393.41     23.84 o 
   6  -1   5      595.60      603.94     25.48 o 
   7  -1   5       84.05      102.68     15.37 o 
   8  -1   5       48.48       79.89     21.74 o 
   9  -1   5     2585.34     2598.14     56.56 o 
  10  -1   5      584.55      675.72     42.25 o 
 -12   0   5      339.91      340.99     40.65 o 
 -11   0   5      626.31      707.67     76.98 o 
 -10   0   5      120.01      124.49     26.82 o 
  -9   0   5      409.63      397.14     20.62 o 
  -8   0   5     1938.93     1912.44     24.80 o 
  -7   0   5     3980.90     4150.95     76.83 o 
  -6   0   5     5150.10     5033.70     47.25 o 
  -5   0   5     2567.69     2587.93     21.00 o 
  -4   0   5     2028.47     2040.05     23.12 o 
  -3   0   5      563.91      551.30     16.14 o 
  -2   0   5     1466.97     1385.70     39.52 o 
  -1   0   5    10260.91    10407.74     43.68 o 
   0   0   5    10743.01    10938.14     49.38 o 
   1   0   5     6949.62     6988.86     54.61 o 
   2   0   5      446.55      450.27     14.07 o 
   3   0   5      147.73      158.22     11.80 o 
   4   0   5      370.76      373.93     13.29 o 
   5   0   5     2834.40     2784.61     24.12 o 
   6   0   5     3075.35     3089.84     34.79 o 
   7   0   5     2668.08     2696.36     33.40 o 
   8   0   5      238.24      235.21     22.78 o 
   9   0   5      167.56      170.61     24.86 o 
  10   0   5      105.34      156.47     38.25 o 
 -12   1   5      271.63      289.03     38.50 o 
 -11   1   5       68.15       56.41     28.17 o 
 -10   1   5       64.36       68.09     20.31 o 
  -9   1   5      105.32      117.59     23.94 o 
  -8   1   5      753.19      759.74     21.64 o 
  -7   1   5     2297.21     2432.32     26.80 o 
  -6   1   5     3217.85     3172.59     34.00 o 
  -5   1   5      937.93      873.70     17.82 o 
  -4   1   5        4.67        2.55     17.42 o 
  -3   1   5        4.69        0.61     15.68 o 
  -2   1   5     1549.17     1559.55     22.14 o 
  -1   1   5     4236.06     4187.41     22.29 o 
   0   1   5     9542.28     9862.69     61.64 o 
   1   1   5     5430.37     5530.96     32.63 o 
   2   1   5      480.84      468.84     15.79 o 
   3   1   5       21.26       25.06     11.80 o 
   4   1   5     1334.64     1233.45     27.96 o 
   5   1   5     4137.59     4045.36     25.90 o 
   6   1   5     1831.47     1887.06     30.05 o 
   7   1   5     2460.44     2390.96     28.74 o 
   8   1   5      446.70      479.78     27.84 o 
   9   1   5      372.70      381.54     30.07 o 
  10   1   5        8.98       26.67     36.52 o 
 -12   2   5      253.52      276.87     37.70 o 
 -11   2   5      655.69      702.56     31.97 o 
 -10   2   5     1852.20     2015.00     77.89 o 
  -9   2   5     2162.89     2128.98     47.45 o 
  -8   2   5      402.17      381.68     16.18 o 
  -7   2   5      119.82      112.20     14.26 o 
  -6   2   5      999.53     1009.90     21.81 o 
  -5   2   5     2451.19     2440.51     44.27 o 
  -4   2   5     7446.51     7222.27     81.97 o 
  -3   2   5    13398.23    13731.48     73.67 o 
  -2   2   5      345.21      306.28     10.17 o 
  -1   2   5     1150.37     1330.75     26.53 o 
   0   2   5       11.47       29.17     13.24 o 
   1   2   5     2512.04     2552.36     48.22 o 
   2   2   5     3351.00     3436.87     57.50 o 
   3   2   5     2032.61     2021.49     30.58 o 
   4   2   5     2938.06     2857.59     45.38 o 
   5   2   5      598.63      567.84     15.81 o 
   6   2   5      124.96      105.35     16.08 o 
   7   2   5       49.47       29.19     20.51 o 
   8   2   5      985.35      976.28     28.84 o 
   9   2   5      687.20      716.21     39.73 o 
 -12   3   5      108.80       77.02     33.85 o 
 -11   3   5      514.35      502.07     24.53 o 
 -10   3   5      807.75      687.50     32.08 o 
  -9   3   5     1243.05     1248.32     37.62 o 
  -8   3   5      339.63      327.70     15.28 o 
  -7   3   5       23.99       24.92     13.01 o 
  -6   3   5      215.60      200.93     17.86 o 
  -5   3   5     3570.89     3601.57     57.98 o 
  -4   3   5     7180.27     7181.71     43.63 o 
  -3   3   5      738.71      629.72     17.31 o 
  -2   3   5     2342.10     2329.65     19.58 o 
  -1   3   5     1347.77     1464.06     19.43 o 
   0   3   5       93.30       82.96     14.48 o 
   1   3   5     1890.78     1856.44     46.53 o 
   2   3   5     5337.06     5385.48     48.16 o 
   3   3   5     4636.56     4702.72     34.13 o 
   4   3   5     2046.83     1954.13     32.96 o 
   5   3   5      554.97      521.99     18.60 o 
   6   3   5      327.20      321.56     21.11 o 
   7   3   5      848.17      872.55     28.70 o 
   8   3   5     1160.16     1177.70     30.40 o 
   9   3   5     1277.71     1310.93     44.34 o 
 -12   4   5      293.07      280.71     43.09 o 
 -11   4   5       20.84       62.75     29.85 o 
 -10   4   5      113.64       98.78     23.44 o 
  -9   4   5     1066.86     1093.18     36.33 o 
  -8   4   5     1138.76     1153.92     25.68 o 
  -7   4   5     2047.31     2107.47     27.76 o 
  -6   4   5     3456.64     3501.57     68.84 o 
  -5   4   5     1761.09     1791.52     41.73 o 
  -4   4   5      450.95      519.23     17.38 o 
  -3   4   5     3069.59     3219.62     30.29 o 
  -2   4   5     1581.72     1524.87     14.53 o 
  -1   4   5     7102.95     6987.82    126.00 o 
   0   4   5     3511.17     3494.85     70.20 o 
   1   4   5       41.66       83.10     19.62 o 
   2   4   5        0.79        0.00     28.01 o 
   3   4   5      124.46      121.91     29.86 o 
   4   4   5      167.75      219.81     20.88 o 
   5   4   5     2116.98     1968.02     50.04 o 
   6   4   5      923.28      886.21     41.38 o 
   7   4   5      132.69      124.84     36.54 o 
 -12   5   5      247.77      203.53     41.31 o 
 -11   5   5       28.04       33.60     25.64 o 
 -10   5   5       14.00       18.86     22.75 o 
  -9   5   5      289.84      250.53     22.34 o 
  -8   5   5     1559.05     1598.95     38.33 o 
  -7   5   5     3107.08     3237.40     43.83 o 
  -6   5   5     3232.78     3274.85     24.79 o 
  -5   5   5       20.17       32.55     13.49 o 
  -4   5   5       11.93        7.94     12.08 o 
  -3   5   5     1689.69     1681.28     21.15 o 
  -2   5   5     4911.28     4678.37     27.78 o 
  -1   5   5     4213.75     4264.24     85.93 o 
   0   5   5     3892.80     3814.20     49.45 o 
   1   5   5      493.36      499.70     29.03 o 
   2   5   5      202.79      211.90     23.53 o 
   3   5   5      383.65      364.52     35.68 o 
   4   5   5     2736.53     2544.88     49.13 o 
   5   5   5     2593.00     2511.07     34.39 o 
   6   5   5     1905.36     1969.49    139.93 o 
   7   5   5      871.18      825.82     69.22 o 
 -11   6   5      962.93      826.67     30.51 o 
 -10   6   5      861.08      839.57     28.27 o 
  -9   6   5      232.16      212.83     22.47 o 
  -8   6   5        3.49        0.00     19.25 o 
  -7   6   5      217.02      202.83     17.65 o 
  -6   6   5      728.18      698.44     25.45 o 
  -5   6   5     2691.85     2731.22     25.60 o 
  -4   6   5     2132.97     2091.22     44.40 o 
  -3   6   5     2471.31     2373.73     28.72 o 
  -2   6   5      105.65      107.72     13.75 o 
  -1   6   5        3.47        9.97     14.66 o 
   0   6   5        2.14        0.00     14.84 o 
   1   6   5     1928.62     1826.19     54.63 o 
   2   6   5     1178.76     1218.97     28.84 o 
   3   6   5     1488.53     1333.93     35.05 o 
   4   6   5       58.79       72.95     23.58 o 
   5   6   5      261.02      242.89     38.25 o 
   6   6   5       13.33       38.63     38.25 o 
 -11   7   5      384.07      297.96     41.59 o 
 -10   7   5      488.89      375.59     31.11 o 
  -9   7   5      958.53      822.29     64.13 o 
  -8   7   5      220.84      220.38     19.14 o 
  -7   7   5        4.25        1.95     17.37 o 
  -6   7   5     1298.85     1283.15     36.17 o 
  -5   7   5     2797.42     2826.84     81.79 o 
  -4   7   5     2762.92     2710.08     36.46 o 
  -3   7   5     1949.22     1955.37     19.54 o 
  -2   7   5     1647.28     1710.06     36.13 o 
  -1   7   5        3.70        9.44     13.26 o 
   0   7   5       63.08       54.11     15.02 o 
   1   7   5     3132.90     3183.15     44.02 o 
   2   7   5     4302.54     4296.21     41.10 o 
   3   7   5     1045.66     1104.81     36.00 o 
   4   7   5      662.51      585.03     30.92 o 
   5   7   5      242.00      251.65     40.58 o 
 -11   8   5        4.93       34.56     35.29 o 
 -10   8   5       32.68       10.72     27.91 o 
  -9   8   5      323.19      262.22     27.73 o 
  -8   8   5     1083.07      992.28     31.52 o 
  -7   8   5      627.51      706.16     29.55 o 
  -6   8   5      375.44      379.43     23.90 o 
  -5   8   5        0.07       12.71     15.86 o 
  -4   8   5       13.26       40.87     21.25 o 
  -3   8   5     1351.58     1379.58     30.22 o 
  -2   8   5      135.35      126.96     18.98 o 
  -1   8   5     1721.64     1819.06     26.69 o 
   0   8   5      565.95      548.81     23.96 o 
   1   8   5        8.22        6.48     21.13 o 
   2   8   5       21.43       10.74     33.15 o 
   3   8   5        3.99       48.76     37.29 o 
   4   8   5      472.49      493.32     55.94 o 
  -9   9   5      371.44      444.78     69.60 o 
  -8   9   5     1263.58     1364.79    138.44 o 
  -7   9   5      622.71      678.23     32.01 o 
  -6   9   5      399.89      453.51     26.49 o 
  -5   9   5      784.36      787.38     28.49 o 
  -4   9   5      309.48      303.35     25.20 o 
  -3   9   5     1768.70     1852.45     42.83 o 
  -2   9   5      776.93      771.22     27.19 o 
  -1   9   5     1779.84     1745.65     39.64 o 
   0   9   5     1264.95     1196.05     33.68 o 
   1   9   5      152.57      160.68     23.34 o 
   2   9   5      282.11      258.79     38.42 o 
  -9  10   5        0.37        3.49     38.47 o 
  -8  10   5        1.59       50.85     38.79 o 
  -7  10   5       53.49       62.51     26.96 o 
  -6  10   5      246.77      249.97     28.36 o 
  -5  10   5     1020.27     1020.60     46.71 o 
  -4  10   5      116.12      142.45     40.39 o 
  -3  10   5      112.95       96.44     25.57 o 
  -2  10   5       21.68       49.05     24.96 o 
  -1  10   5       14.84        0.00     23.94 o 
   0  10   5      294.62      282.59     26.10 o 
   1  10   5      525.05      432.87     56.83 o 
  -7  11   5      653.36      644.51     44.49 o 
  -6  11   5      282.29      262.26     41.94 o 
  -5  11   5     2538.07     2503.49     57.60 o 
  -4  11   5      342.85      359.10     54.23 o 
  -3  11   5      425.71      433.30     33.91 o 
  -2  11   5      147.47      139.19     32.08 o 
  -1  11   5      108.31       71.19     37.45 o 
   0  11   5     1080.76     1019.77     45.57 o 
  -1 -12   6      199.70      202.37     44.32 o 
   0 -12   6      206.25      263.41     43.65 o 
   1 -12   6     1998.30     2246.63     58.29 o 
   2 -12   6      598.17      694.33     46.95 o 
   3 -12   6      590.84      670.89     47.44 o 
   4 -12   6      190.53      248.48     31.37 o 
   5 -12   6      134.31      136.95     48.24 o 
  -3 -11   6        3.75        0.00     30.34 o 
  -2 -11   6       60.40       32.77     29.14 o 
  -1 -11   6      154.31      156.67     25.48 o 
   0 -11   6        4.44       46.68     31.81 o 
   1 -11   6      755.84      815.91     44.92 o 
   2 -11   6       90.60      112.15     24.83 o 
   3 -11   6      251.37      262.60     29.99 o 
   4 -11   6       42.10       46.18     25.66 o 
   5 -11   6        0.86        0.00     45.14 o 
   6 -11   6        5.82        0.00     44.70 o 
   7 -11   6      188.12      165.79     47.97 o 
  -5 -10   6       78.00       55.68     30.61 o 
  -4 -10   6      308.98      270.73     27.93 o 
  -3 -10   6     1251.35     1248.47     37.40 o 
  -2 -10   6     1679.86     1784.79     51.74 o 
  -1 -10   6     3001.25     3164.98     41.24 o 
   0 -10   6      820.50      839.28     34.62 o 
   1 -10   6       25.78       50.67     21.52 o 
   2 -10   6      103.15      120.27     29.69 o 
   3 -10   6     1343.94     1360.11     45.78 o 
   4 -10   6     1546.78     1839.10     46.83 o 
   5 -10   6     1173.91     1230.93     71.41 o 
   6 -10   6      662.41      636.24     38.95 o 
   7 -10   6      422.24      400.54     58.33 o 
   8 -10   6       34.85       22.53     42.37 o 
  -6  -9   6       17.98       48.20     30.05 o 
  -5  -9   6        1.81       16.45     26.16 o 
  -4  -9   6       37.41       39.77     25.06 o 
  -3  -9   6       44.79       38.42     23.65 o 
  -2  -9   6      261.56      252.89     23.51 o 
  -1  -9   6      533.49      539.61     72.51 o 
   0  -9   6        0.11        0.00     20.05 o 
   1  -9   6       28.14       10.00     20.68 o 
   2  -9   6       17.38       20.89     25.84 o 
   3  -9   6      242.21      230.04     33.47 o 
   4  -9   6      212.99      207.26     25.44 o 
   5  -9   6     1050.28      870.71     47.68 o 
   6  -9   6      287.13      285.99     31.60 o 
   7  -9   6       34.67       20.60     26.12 o 
   8  -9   6        4.88       35.31     40.27 o 
   9  -9   6       37.34       39.86     42.00 o 
  -7  -8   6      576.20      600.80     32.99 o 
  -6  -8   6     1494.35     1439.21     29.04 o 
  -5  -8   6     2503.51     2612.77     56.31 o 
  -4  -8   6     1285.60     1285.55     40.02 o 
  -3  -8   6     1120.72     1142.92     39.22 o 
  -2  -8   6     1229.23     1269.78     30.82 o 
  -1  -8   6       58.14       76.83     19.03 o 
   0  -8   6     1936.01     1916.10     27.82 o 
   1  -8   6     5579.88     5705.51     72.89 o 
   2  -8   6     1248.27     1284.98     35.22 o 
   3  -8   6     1293.05     1253.24     32.34 o 
   4  -8   6      241.04      177.00     31.57 o 
   5  -8   6      148.95       97.68     23.34 o 
   6  -8   6      953.33      844.69     37.42 o 
   7  -8   6     1754.07     1699.90     52.08 o 
   8  -8   6      773.03      769.92     36.63 o 
   9  -8   6      272.06      221.83     42.43 o 
  -8  -7   6       33.84        1.73     30.20 o 
  -7  -7   6       37.29       18.26     26.23 o 
  -6  -7   6      249.71      209.18     22.13 o 
  -5  -7   6      919.61      866.50     27.23 o 
  -4  -7   6       42.27       23.63     19.92 o 
  -3  -7   6      174.25      179.58     16.79 o 
  -2  -7   6       47.94       83.92     24.14 o 
  -1  -7   6      156.97      149.59     17.74 o 
   0  -7   6      604.28      569.15     24.25 o 
   1  -7   6     2286.77     2287.27     31.38 o 
   2  -7   6       86.24       75.20     15.06 o 
   3  -7   6      297.88      291.29     16.89 o 
   4  -7   6       23.05       28.08     19.85 o 
   5  -7   6      299.62      238.91     28.28 o 
   6  -7   6      589.84      478.83     49.97 o 
   7  -7   6      795.96      805.23     41.56 o 
   8  -7   6      673.33      595.25     32.82 o 
   9  -7   6      141.21      118.06     36.65 o 
  -9  -6   6     1698.65     1656.70    109.82 o 
  -8  -6   6     1380.83     1325.47     51.16 o 
  -7  -6   6      862.39      815.14     35.12 o 
  -6  -6   6      184.47      179.31     20.59 o 
  -5  -6   6      187.90      172.86     20.18 o 
  -4  -6   6     2752.18     2751.11     55.16 o 
  -3  -6   6     4597.55     4712.38     63.58 o 
  -2  -6   6     6269.49     6110.59    155.46 o 
  -1  -6   6     2609.74     2621.87     40.06 o 
   0  -6   6      208.66      170.56     15.18 o 
   1  -6   6      945.97      948.50     28.57 o 
   2  -6   6      975.66      943.41     18.72 o 
   3  -6   6     1937.75     1945.15     46.78 o 
   4  -6   6     4112.10     4134.90     80.12 o 
   5  -6   6     2414.51     2311.82     59.07 o 
   6  -6   6      534.16      466.58     23.74 o 
   7  -6   6       32.23       43.66     24.71 o 
   8  -6   6       65.22       74.58     21.03 o 
   9  -6   6      834.74      804.37     32.95 o 
  10  -6   6      764.75      836.56     47.73 o 
  -9  -5   6      284.28      246.42     27.59 o 
  -8  -5   6      505.57      542.38     26.48 o 
  -7  -5   6       12.96       19.66     21.75 o 
  -6  -5   6       45.07       48.66     20.90 o 
  -5  -5   6       12.81        0.00     15.11 o 
  -4  -5   6     1018.38     1007.81     28.94 o 
  -3  -5   6     1995.89     1999.11     34.42 o 
  -2  -5   6     2380.05     2317.24     45.10 o 
  -1  -5   6      915.38      901.91     22.02 o 
   0  -5   6      384.48      414.15     14.86 o 
   1  -5   6       68.29       74.04     12.48 o 
   2  -5   6      562.09      485.48     19.74 o 
   3  -5   6     2398.13     2515.76     34.26 o 
   4  -5   6     2980.29     2834.54     53.01 o 
   5  -5   6     1324.57     1341.62     37.18 o 
   6  -5   6       94.91       92.41     17.89 o 
   7  -5   6      137.21      127.43     19.01 o 
   8  -5   6      397.31      392.26     21.78 o 
   9  -5   6      349.43      388.78     71.09 o 
  10  -5   6      785.08      833.48     46.24 o 
 -10  -4   6      326.53      331.90     30.66 o 
  -9  -4   6      207.55      233.09     55.49 o 
  -8  -4   6       72.37       72.85     20.66 o 
  -7  -4   6     1567.60     1540.90     26.88 o 
  -6  -4   6     3901.66     4002.85     37.37 o 
  -5  -4   6     5141.38     5187.75    101.29 o 
  -4  -4   6     3110.42     3172.29     34.37 o 
  -3  -4   6      493.05      504.97     16.66 o 
  -2  -4   6       90.98       57.68     14.08 o 
  -1  -4   6     1714.45     1607.51     56.01 o 
   0  -4   6    12922.81    12682.04     66.45 o 
   1  -4   6     7409.89     7238.96     83.74 o 
   2  -4   6      679.46      612.15     17.90 o 
   3  -4   6      970.25      956.34     44.01 o 
   4  -4   6      288.36      301.12     18.83 o 
   5  -4   6      217.84      207.53     33.60 o 
   6  -4   6     1760.97     1719.95     24.27 o 
   7  -4   6     2424.75     2422.85     28.66 o 
   8  -4   6      749.67      778.58     23.33 o 
   9  -4   6      166.65      201.76     35.36 o 
  10  -4   6        3.07       19.34     38.58 o 
 -10  -3   6       44.40      100.72     24.33 o 
  -9  -3   6      282.57      263.40     54.03 o 
  -8  -3   6       33.72       38.12     25.24 o 
  -7  -3   6     1529.35     1479.64     85.58 o 
  -6  -3   6     2987.54     2988.08     26.31 o 
  -5  -3   6     1521.11     1447.51     16.77 o 
  -4  -3   6       29.03       38.72     14.69 o 
  -3  -3   6       57.84       73.28     15.97 o 
  -2  -3   6      934.84     1029.99     43.78 o 
  -1  -3   6     2038.90     1920.20     69.15 o 
   0  -3   6     4331.85     4299.66     34.10 o 
   1  -3   6     5063.41     4862.14     39.12 o 
   2  -3   6      645.64      575.57     25.78 o 
   3  -3   6       35.28       36.38     14.79 o 
   4  -3   6      563.38      595.82     15.66 o 
   5  -3   6     2220.91     2233.41     24.67 o 
   6  -3   6     1908.80     1880.11     24.13 o 
   7  -3   6     1814.31     1852.69     29.18 o 
   8  -3   6     1233.43     1258.11     25.13 o 
   9  -3   6      218.45      240.02     29.43 o 
  10  -3   6       21.08        0.00     37.15 o 
 -11  -2   6      713.74      737.06     44.46 o 
 -10  -2   6      909.65      935.06     34.21 o 
  -9  -2   6     1976.41     2129.91     52.50 o 
  -8  -2   6      672.17      750.93     34.17 o 
  -7  -2   6      968.61      928.02     20.53 o 
  -6  -2   6      960.94      932.55     21.16 o 
  -5  -2   6     1004.93     1031.68     16.41 o 
  -4  -2   6     2403.45     2222.59     42.92 o 
  -3  -2   6     6633.95     6395.52     44.85 o 
  -2  -2   6    10462.16    10517.48    251.18 o 
  -1  -2   6     2093.35     2103.64     30.36 o 
   0  -2   6      257.68      256.13     15.81 o 
   1  -2   6     2114.95     2164.82     42.54 o 
   2  -2   6      267.48      232.73     13.83 o 
   3  -2   6     6647.17     6616.76     35.36 o 
   4  -2   6     4906.43     4834.09     54.16 o 
   5  -2   6      773.41      750.10     18.65 o 
   6  -2   6       12.80       16.03     15.69 o 
   7  -2   6        6.30       13.39     17.03 o 
   8  -2   6      144.21      135.81     38.31 o 
   9  -2   6     1195.51     1184.66     35.85 o 
  10  -2   6      800.18      925.61     46.00 o 
 -11  -1   6       36.32       60.41     36.99 o 
 -10  -1   6      471.15      488.91     69.52 o 
  -9  -1   6     1299.90     1348.81     38.80 o 
  -8  -1   6      672.16      658.12     28.32 o 
  -7  -1   6       11.17        0.00     15.75 o 
  -6  -1   6       56.43       54.06     13.94 o 
  -5  -1   6     1129.85     1210.88     21.14 o 
  -4  -1   6     6482.05     6559.80     82.27 o 
  -3  -1   6     8475.53     8038.63     49.56 o 
  -2  -1   6     3507.37     3427.60     35.06 o 
  -1  -1   6        5.57       17.53      8.69 o 
   0  -1   6      105.73      138.07      8.52 o 
   1  -1   6        1.42        6.96      8.83 o 
   2  -1   6     6437.19     6362.84     73.96 o 
   3  -1   6     7533.78     7469.27     35.72 o 
   4  -1   6     3396.85     3350.21     22.23 o 
   5  -1   6      719.31      722.01     28.91 o 
   6  -1   6       40.00       36.47     15.25 o 
   7  -1   6      567.73      601.43     19.86 o 
   8  -1   6      955.63     1032.32     31.22 o 
   9  -1   6     1299.50     1324.04     36.28 o 
  10  -1   6      873.05      937.73     44.86 o 
 -11   0   6      309.18      358.65     39.74 o 
 -10   0   6      145.71      157.05     21.11 o 
  -9   0   6      180.05      148.33     19.20 o 
  -8   0   6     1330.68     1327.64     45.77 o 
  -7   0   6     3929.51     3948.41     79.79 o 
  -6   0   6     2868.25     2844.47     58.00 o 
  -5   0   6     2392.00     2463.52     32.22 o 
  -4   0   6      737.05      733.86     27.13 o 
  -3   0   6      244.68      235.12     15.57 o 
  -2   0   6     2868.43     2785.89     23.82 o 
  -1   0   6    10302.46    10734.40     72.05 o 
   0   0   6      805.04      624.36     12.18 o 
   1   0   6     7554.69     8090.82     37.88 o 
   2   0   6      808.41      810.73     13.89 o 
   3   0   6      602.49      591.97     13.51 o 
   4   0   6      104.03      124.83     13.46 o 
   5   0   6       74.64       89.97     13.94 o 
   6   0   6     1648.11     1671.66     22.74 o 
   7   0   6     1762.26     1731.58     32.30 o 
   8   0   6      109.44      141.32     26.03 o 
   9   0   6       13.55        6.45     26.89 o 
 -12   1   6      139.02      120.45     36.59 o 
 -11   1   6        1.09       31.12     22.46 o 
 -10   1   6       80.18       91.71     20.51 o 
  -9   1   6        0.72        0.00     17.93 o 
  -8   1   6      573.54      598.38     19.13 o 
  -7   1   6     3181.45     3217.55     31.86 o 
  -6   1   6     5265.37     5254.05     45.54 o 
  -5   1   6     1252.71     1233.53     20.47 o 
  -4   1   6       19.25       21.27     12.66 o 
  -3   1   6      128.15      106.73     18.03 o 
  -2   1   6     5986.43     6171.27     80.77 o 
  -1   1   6     1400.84     1125.62     14.74 o 
   0   1   6    11807.49    12184.25     84.36 o 
   1   1   6     6145.96     6507.47    107.74 o 
   2   1   6      278.35      254.42     16.30 o 
   3   1   6        0.30        5.38     11.54 o 
   4   1   6      978.27      967.99     18.42 o 
   5   1   6     2826.28     2800.96     24.40 o 
   6   1   6     4174.74     3964.95     36.00 o 
   7   1   6     1343.58     1375.39     66.52 o 
   8   1   6      514.13      531.41     31.07 o 
   9   1   6       55.73       82.34     34.26 o 
 -12   2   6      228.44      259.88     36.60 o 
 -11   2   6      706.61      711.52     40.12 o 
 -10   2   6     2274.28     2371.18     84.19 o 
  -9   2   6      534.77      553.50     24.10 o 
  -8   2   6      323.74      324.68     15.96 o 
  -7   2   6      613.41      616.57     16.04 o 
  -6   2   6      172.06      160.81     15.79 o 
  -5   2   6     1268.28     1237.14     27.87 o 
  -4   2   6     7062.31     6971.37     66.65 o 
  -3   2   6     6729.86     6916.02    115.21 o 
  -2   2   6        9.06       24.22      9.39 o 
  -1   2   6     1235.92     1417.88     17.45 o 
   0   2   6      575.53      626.49     16.74 o 
   1   2   6     1955.47     1936.15     18.56 o 
   2   2   6     3647.25     3678.12     28.24 o 
   3   2   6     2174.02     2186.74     26.52 o 
   4   2   6      139.89      152.07     14.01 o 
   5   2   6       34.64       32.87     14.31 o 
   6   2   6        3.63       12.07     16.01 o 
   7   2   6      248.42      223.74     27.62 o 
   8   2   6      162.22      155.01     27.02 o 
   9   2   6       79.24       89.36     35.35 o 
 -12   3   6      162.23      190.98     41.80 o 
 -11   3   6      189.31      220.62     22.60 o 
 -10   3   6     1729.11     1586.75     77.05 o 
  -9   3   6      988.79      982.89     27.53 o 
  -8   3   6      134.09      123.40     23.36 o 
  -7   3   6        2.21        0.00     17.98 o 
  -6   3   6      626.93      640.90     21.03 o 
  -5   3   6     3104.34     3087.92     52.83 o 
  -4   3   6     8829.42     9064.69    115.03 o 
  -3   3   6     4171.08     4063.63     48.10 o 
  -2   3   6     2000.88     2032.11     22.21 o 
  -1   3   6      167.57      171.42     12.68 o 
   0   3   6      475.24      501.68     15.85 o 
   1   3   6     1937.15     2047.86     26.12 o 
   2   3   6     7182.65     7322.90    100.13 o 
   3   3   6     4068.08     3973.45     35.80 o 
   4   3   6     1865.30     1812.89     38.56 o 
   5   3   6      155.62      164.75     22.24 o 
   6   3   6      188.14      125.20     21.56 o 
   7   3   6      352.92      370.21     38.54 o 
 -12   4   6      751.90      660.78     48.16 o 
 -11   4   6       16.69        0.00     50.16 o 
 -10   4   6      129.95      100.49     23.52 o 
  -9   4   6      332.09      349.18     23.69 o 
  -8   4   6     1932.25     1915.61     29.80 o 
  -7   4   6     2688.50     2738.67     30.60 o 
  -6   4   6      708.47      678.84     25.03 o 
  -5   4   6       27.33       29.92     13.69 o 
  -4   4   6      147.30      136.63     12.96 o 
  -3   4   6      292.99      291.64     12.89 o 
  -2   4   6     1936.81     1904.58     15.71 o 
  -1   4   6     4015.12     4004.75     51.14 o 
   0   4   6     3298.86     3254.34     30.05 o 
   1   4   6     1208.03     1282.57     37.72 o 
   2   4   6     1089.43     1089.08     28.31 o 
   3   4   6       13.50       23.79     19.76 o 
   4   4   6      610.45      611.33     23.37 o 
   5   4   6      979.02     1006.70     32.22 o 
   6   4   6      565.96      483.42    144.14 o 
   7   4   6        8.93       28.78     37.80 o 
 -12   5   6      432.91      374.66     44.36 o 
 -11   5   6        0.01        4.23     24.92 o 
 -10   5   6       40.40       41.76     23.74 o 
  -9   5   6      390.99      360.94     38.80 o 
  -8   5   6     1013.57     1056.16     26.25 o 
  -7   5   6     3326.00     3269.12     45.00 o 
  -6   5   6     2545.42     2524.22     23.15 o 
  -5   5   6      494.67      510.33     25.46 o 
  -4   5   6      348.07      331.22     16.80 o 
  -3   5   6      807.20      799.52     18.65 o 
  -2   5   6     1861.03     1835.51     25.10 o 
  -1   5   6     7660.16     7513.08    107.26 o 
   0   5   6     6799.87     6512.47     41.78 o 
   1   5   6     1543.60     1527.23     36.58 o 
   2   5   6        9.14       41.55     22.07 o 
   3   5   6      464.30      470.43     23.28 o 
   4   5   6     1585.36     1528.51     29.63 o 
   5   5   6     1431.41     1532.42     30.25 o 
   6   5   6     1817.22     1787.29     50.24 o 
 -11   6   6      662.19      645.04     63.58 o 
 -10   6   6     1160.26     1140.88     31.00 o 
  -9   6   6      139.34      105.18     25.89 o 
  -8   6   6       69.47       55.09     24.31 o 
  -7   6   6       13.40       23.63     22.02 o 
  -6   6   6      391.26      409.81     33.28 o 
  -5   6   6     1119.81     1035.36     23.60 o 
  -4   6   6     2533.71     2454.51     25.03 o 
  -3   6   6      454.34      459.61     19.72 o 
  -2   6   6       74.91       89.42     14.45 o 
  -1   6   6     1005.77      966.74     24.37 o 
   0   6   6       93.06       78.41     14.57 o 
   1   6   6      606.37      613.04     31.49 o 
   2   6   6     1828.34     1832.98     33.45 o 
   3   6   6      335.07      366.53     31.72 o 
   4   6   6        0.04       15.42     20.88 o 
   5   6   6       36.74       61.16     54.34 o 
 -11   7   6      819.02      689.03     45.06 o 
 -10   7   6      497.67      365.95     30.72 o 
  -9   7   6      241.74      196.68     27.09 o 
  -8   7   6      202.65      187.00     31.61 o 
  -7   7   6      472.22      471.22     20.44 o 
  -6   7   6     1132.04     1196.24     30.74 o 
  -5   7   6     1447.02     1488.91     43.59 o 
  -4   7   6     1807.30     1826.40     24.12 o 
  -3   7   6     4900.20     4866.49     55.75 o 
  -2   7   6       69.36       62.90     14.81 o 
  -1   7   6     1564.15     1485.48     39.83 o 
   0   7   6      629.89      592.09     18.26 o 
   1   7   6     1886.02     1764.49     42.29 o 
   2   7   6     2335.90     2429.30     35.73 o 
   3   7   6     1254.89     1193.84     32.17 o 
   4   7   6      583.56      553.46     24.57 o 
   5   7   6      575.60      498.85     54.04 o 
 -10   8   6      448.35      389.49     38.05 o 
  -9   8   6      102.99       95.87     27.53 o 
  -8   8   6      476.95      372.18     35.22 o 
  -7   8   6      611.04      617.92     30.15 o 
  -6   8   6       62.91       51.83     18.30 o 
  -5   8   6        4.76        5.18     17.07 o 
  -4   8   6      282.60      265.60     18.87 o 
  -3   8   6     1255.96     1107.55     39.15 o 
  -2   8   6      464.87      468.41     47.41 o 
  -1   8   6      840.66      800.27     25.13 o 
   0   8   6       76.62       93.90     21.00 o 
   1   8   6      135.16      120.23     33.48 o 
   2   8   6       61.53       72.92     34.47 o 
   3   8   6      236.06      234.73     38.67 o 
   4   8   6       76.88       65.25     38.73 o 
  -8   9   6      744.72      766.12     60.97 o 
  -7   9   6      937.75     1032.35     44.22 o 
  -6   9   6      348.95      304.00     29.54 o 
  -5   9   6      413.66      421.77     35.87 o 
  -4   9   6        1.60        6.60     26.49 o 
  -3   9   6     3189.49     3174.76     61.68 o 
  -2   9   6     1732.98     1794.40     56.05 o 
  -1   9   6     2014.32     1962.05     37.73 o 
   0   9   6      844.84      832.87     27.22 o 
   1   9   6      131.60      100.76     35.57 o 
   2   9   6      330.93      307.57     53.89 o 
  -8  10   6        0.95       21.65     39.11 o 
  -7  10   6        9.80        0.00     30.34 o 
  -6  10   6        1.94       46.61     61.56 o 
  -5  10   6     1466.20     1470.78     76.62 o 
  -4  10   6       63.14       45.20     29.55 o 
  -3  10   6        2.90       22.96     29.40 o 
  -2  10   6      102.34       94.87     29.13 o 
  -1  10   6        7.63        0.00     34.18 o 
   0  10   6        0.49        0.00     27.13 o 
  -7  11   6       97.52      123.21     41.03 o 
  -6  11   6      599.89      631.20     45.26 o 
  -5  11   6     1177.65     1248.89     49.50 o 
  -4  11   6      762.01      739.88     45.43 o 
  -3  11   6      708.57      722.85     44.20 o 
  -2  11   6       72.38       89.46     38.06 o 
  -1  11   6      283.72      326.02     39.06 o 
   0 -12   7      417.68      534.60     46.42 o 
   1 -12   7     1028.61     1224.39     51.48 o 
   2 -12   7     1398.33     1647.80     53.97 o 
   3 -12   7      368.65      388.07     32.28 o 
   4 -12   7       96.10       99.55     48.05 o 
  -3 -11   7       43.04       13.63     30.70 o 
  -2 -11   7        4.40        0.04     30.05 o 
  -1 -11   7        0.34        6.09     25.64 o 
   0 -11   7       11.12        6.30     31.82 o 
   1 -11   7      265.90      266.53     33.35 o 
   2 -11   7      422.94      472.74     53.40 o 
   3 -11   7      192.14      183.09     35.29 o 
   4 -11   7        2.15       35.70     44.04 o 
   5 -11   7       18.87       33.95     42.19 o 
   6 -11   7        0.23        0.00     45.39 o 
  -5 -10   7      250.42      231.47     33.15 o 
  -4 -10   7      191.57      120.62     27.84 o 
  -3 -10   7     1117.84     1083.16     59.62 o 
  -2 -10   7     1472.35     1522.91     40.11 o 
  -1 -10   7     1158.25     1212.40     91.33 o 
   0 -10   7     1709.05     1557.90     38.81 o 
   1 -10   7       94.21      115.16     22.74 o 
   2 -10   7      271.91      259.16     23.30 o 
   3 -10   7     1120.20     1180.97     46.01 o 
   4 -10   7      513.28      535.25     35.01 o 
   5 -10   7     1462.95     1276.98     41.57 o 
   6 -10   7      535.56      565.31     49.83 o 
   7 -10   7       37.96       42.34     43.42 o 
  -6  -9   7       40.18       57.03     31.38 o 
  -5  -9   7      152.88      171.81     27.92 o 
  -4  -9   7       25.87       35.96     25.78 o 
  -3  -9   7      777.61      799.03     31.75 o 
  -2  -9   7      523.08      523.24     25.02 o 
  -1  -9   7      160.16      146.85     21.23 o 
   0  -9   7      212.01      230.65     21.74 o 
   1  -9   7        0.66        6.48     21.03 o 
   2  -9   7        1.17        5.64     20.08 o 
   3  -9   7      798.39      802.95     24.73 o 
   4  -9   7      390.28      355.46     26.23 o 
   5  -9   7      467.30      498.56     28.59 o 
   6  -9   7      158.83      155.25     27.17 o 
   7  -9   7      173.63      163.48     33.27 o 
   8  -9   7       20.17       20.45     40.36 o 
  -7  -8   7      857.05      827.45     63.66 o 
  -6  -8   7     1314.09     1332.09     91.71 o 
  -5  -8   7     1518.77     1519.77     43.93 o 
  -4  -8   7     1154.43     1268.16     51.07 o 
  -3  -8   7      329.30      346.56     26.38 o 
  -2  -8   7      216.79      241.88     28.77 o 
  -1  -8   7     1150.75     1063.53     29.96 o 
   0  -8   7     3085.52     3032.97     46.67 o 
   1  -8   7     2397.57     2353.93     56.92 o 
   2  -8   7     1530.65     1621.56     40.39 o 
   3  -8   7      943.54      835.01     31.77 o 
   4  -8   7      263.97      248.06     24.62 o 
   5  -8   7       92.03       51.55     23.25 o 
   6  -8   7      338.03      333.34     30.60 o 
   7  -8   7     1349.78     1266.47     39.37 o 
   8  -8   7      871.59      860.11     46.93 o 
   9  -8   7      197.11      155.03     42.20 o 
  -8  -7   7        7.07        8.60     31.28 o 
  -7  -7   7        6.93        0.00     26.60 o 
  -6  -7   7     1484.52     1548.58     44.54 o 
  -5  -7   7      677.77      605.28     32.71 o 
  -4  -7   7      324.10      298.68     24.73 o 
  -3  -7   7       60.76       67.40     25.94 o 
  -2  -7   7        0.86        6.49     25.16 o 
  -1  -7   7       43.10       52.43     16.84 o 
   0  -7   7     1183.41     1151.65     34.09 o 
   1  -7   7     4308.08     4423.18     32.25 o 
   2  -7   7      687.93      677.49     17.39 o 
   3  -7   7       21.82       18.52     20.08 o 
   4  -7   7       27.07        1.71     20.81 o 
   5  -7   7      136.73      109.26     23.21 o 
   6  -7   7      667.13      662.93     41.08 o 
   7  -7   7     1142.00     1155.11     44.93 o 
   8  -7   7      529.96      530.34     33.26 o 
   9  -7   7      249.03      184.97     41.63 o 
  -9  -6   7     1520.83     1444.78     77.68 o 
  -8  -6   7     1124.07     1114.37     36.34 o 
  -7  -6   7      784.66      771.99     31.64 o 
  -6  -6   7       69.67       64.35     23.61 o 
  -5  -6   7      210.32      179.77     20.35 o 
  -4  -6   7      759.32      782.65     19.48 o 
  -3  -6   7     4874.68     5008.14     86.46 o 
  -2  -6   7     4424.88     4384.01     36.42 o 
  -1  -6   7     2159.48     2095.88     30.41 o 
   0  -6   7      581.42      569.82     18.49 o 
   1  -6   7       36.09       21.01     14.66 o 
   2  -6   7     2010.41     2073.64     30.00 o 
   3  -6   7     3001.63     3126.11     40.53 o 
   4  -6   7     1054.47     1058.16     25.16 o 
   5  -6   7     2074.78     1999.40     49.55 o 
   6  -6   7      320.99      262.77     43.45 o 
   7  -6   7       42.69       11.77     25.39 o 
   8  -6   7       42.10       70.73     28.49 o 
   9  -6   7      260.97      189.69     39.10 o 
  -9  -5   7      203.50      252.40     49.18 o 
  -8  -5   7     1185.06     1126.23     38.06 o 
  -7  -5   7       28.29       37.73     22.65 o 
  -6  -5   7       16.58       14.54     18.86 o 
  -5  -5   7        6.58        0.00     17.43 o 
  -4  -5   7     1015.38      974.24     22.06 o 
  -3  -5   7     2364.54     2375.70     27.58 o 
  -2  -5   7     2075.74     1974.76     40.56 o 
  -1  -5   7     1985.33     2016.67     23.87 o 
   0  -5   7      539.08      583.20     16.74 o 
   1  -5   7        9.32       14.19     12.86 o 
   2  -5   7      419.41      414.28     20.34 o 
   3  -5   7     2037.72     1958.36     48.48 o 
   4  -5   7     4395.07     4644.88    136.91 o 
   5  -5   7      537.37      481.92     21.59 o 
   6  -5   7      309.59      240.79     25.27 o 
   7  -5   7       99.05       97.39     19.80 o 
   8  -5   7      159.16      129.78     21.47 o 
   9  -5   7      858.26      878.76     27.64 o 
  10  -5   7      918.90     1032.58     48.94 o 
 -10  -4   7       35.36       14.47     29.69 o 
  -9  -4   7      307.64      302.64     25.56 o 
  -8  -4   7      458.97      366.96     47.32 o 
  -7  -4   7     1777.42     1845.43     30.02 o 
  -6  -4   7     2359.80     2523.37     42.70 o 
  -5  -4   7     2728.03     2727.29     41.83 o 
  -4  -4   7     1199.17     1203.67     21.71 o 
  -3  -4   7      225.55      282.95     18.20 o 
  -2  -4   7      167.92      150.56     15.51 o 
  -1  -4   7     3058.32     3092.02     53.89 o 
   0  -4   7     6804.11     6776.75     74.65 o 
   1  -4   7     3566.06     3493.77     57.64 o 
   2  -4   7     1739.36     1659.92     39.73 o 
   3  -4   7      981.80     1022.18     41.63 o 
   4  -4   7      305.25      279.04     24.20 o 
   5  -4   7     1121.14     1106.64     23.83 o 
   6  -4   7     1947.80     1955.11     47.94 o 
   7  -4   7     1011.64      958.63     31.03 o 
   8  -4   7      325.68      331.59     22.10 o 
   9  -4   7       61.91       44.49     29.49 o 
  10  -4   7        2.67        0.00     39.90 o 
 -10  -3   7      173.02      182.14     25.19 o 
  -9  -3   7       12.35       25.79     27.46 o 
  -8  -3   7        0.38       24.09     25.82 o 
  -7  -3   7      610.11      618.16     21.89 o 
  -6  -3   7     3602.77     3526.46     61.02 o 
  -5  -3   7     1145.80     1132.95     25.23 o 
  -4  -3   7      529.72      537.06     19.55 o 
  -3  -3   7       77.29       88.58     18.62 o 
  -2  -3   7      474.74      560.92     27.75 o 
  -1  -3   7     3101.71     2972.77     52.45 o 
   0  -3   7     7851.55     7677.25     42.35 o 
   1  -3   7     2872.97     2548.65     44.49 o 
   2  -3   7     3997.29     3963.05     55.09 o 
   3  -3   7        5.88        5.44     16.00 o 
   4  -3   7      417.48      410.83     16.12 o 
   5  -3   7      470.56      437.34     19.31 o 
   6  -3   7     2262.99     2285.26     47.40 o 
   7  -3   7     2879.55     2966.92     38.78 o 
   8  -3   7      582.16      592.49     22.78 o 
   9  -3   7      141.10      153.42     29.65 o 
  10  -3   7      207.75      177.87     39.84 o 
 -11  -2   7      900.12      940.90     46.74 o 
 -10  -2   7     1617.44     1609.44     38.94 o 
  -9  -2   7     1676.94     1783.50     27.85 o 
  -8  -2   7     1757.24     1728.04     32.33 o 
  -7  -2   7       21.13        5.60     16.12 o 
  -6  -2   7       39.28       48.87     15.32 o 
  -5  -2   7      870.37      892.06     22.70 o 
  -4  -2   7     4967.07     5008.75     96.65 o 
  -3  -2   7     7521.15     7733.80     36.92 o 
  -2  -2   7     2234.15     2182.12     48.98 o 
  -1  -2   7      393.40      353.64     16.93 o 
   0  -2   7      588.58      610.09     43.21 o 
   1  -2   7      763.81      786.45     15.91 o 
   2  -2   7      271.63      197.10     15.64 o 
   3  -2   7     6373.94     6381.77     33.52 o 
   4  -2   7     2632.34     2546.65     50.16 o 
   5  -2   7      461.29      445.06     19.55 o 
   6  -2   7       77.72       60.07     16.50 o 
   7  -2   7       15.14       20.21     17.90 o 
   8  -2   7       45.55       33.43     19.31 o 
   9  -2   7      399.51      337.67     30.74 o 
 -11  -1   7      552.42      564.48     41.61 o 
 -10  -1   7      679.54      688.21     25.45 o 
  -9  -1   7      477.79      488.55     21.83 o 
  -8  -1   7      718.93      720.19     21.43 o 
  -7  -1   7       51.16       32.90     16.07 o 
  -6  -1   7      288.61      289.47     15.95 o 
  -5  -1   7      546.98      529.05     15.13 o 
  -4  -1   7     3099.92     3111.20     51.08 o 
  -3  -1   7     5678.62     5700.77     46.30 o 
  -2  -1   7     5330.91     5202.59     69.61 o 
  -1  -1   7      940.58      880.06     19.00 o 
   0  -1   7     2529.53     2751.97     28.27 o 
   1  -1   7      137.74      107.27      8.99 o 
   2  -1   7     3242.88     3152.95     56.57 o 
   3  -1   7     5870.03     5667.53     53.12 o 
   4  -1   7     3617.59     3492.99     27.21 o 
   5  -1   7      781.64      782.06     18.97 o 
   6  -1   7      374.45      388.95     21.69 o 
   7  -1   7      157.81      158.62     19.86 o 
   8  -1   7      940.09     1037.84     32.47 o 
   9  -1   7      883.12      954.75     44.37 o 
 -11   0   7      402.28      463.01     39.36 o 
 -10   0   7      146.60      100.49     21.03 o 
  -9   0   7       16.95       16.98     18.46 o 
  -8   0   7     2134.40     2102.37     40.16 o 
  -7   0   7     2000.23     2131.80     62.75 o 
  -6   0   7     4730.52     4721.33     35.02 o 
  -5   0   7     2061.34     2116.51     30.70 o 
  -4   0   7        0.56        6.85     12.45 o 
  -3   0   7       98.53       98.18     15.86 o 
  -2   0   7     1524.00     1619.70     20.57 o 
  -1   0   7     5900.59     5916.01     65.38 o 
   0   0   7     4144.92     3927.97     27.16 o 
   1   0   7     2483.86     2499.37     26.38 o 
   2   0   7      153.36      133.67     12.58 o 
   3   0   7      123.85      112.85     11.63 o 
   4   0   7      453.21      474.38     20.01 o 
   5   0   7     2397.53     2363.61     24.73 o 
   6   0   7      448.06      437.69     18.54 o 
   7   0   7      202.27      187.10     18.80 o 
   8   0   7       67.72       85.52     26.20 o 
   9   0   7        2.21        0.00     34.33 o 
 -12   1   7      268.96      273.12     37.78 o 
 -11   1   7      175.11      210.86     23.59 o 
 -10   1   7        0.60       11.61     19.88 o 
  -9   1   7       22.45       21.05     17.89 o 
  -8   1   7     2341.64     2264.54     26.00 o 
  -7   1   7     3597.49     3704.23     50.94 o 
  -6   1   7     1036.70     1060.46     17.79 o 
  -5   1   7      675.79      690.27     21.70 o 
  -4   1   7     1135.25     1123.64     23.11 o 
  -3   1   7      974.21      955.55     17.14 o 
  -2   1   7     2994.99     2855.64     19.97 o 
  -1   1   7     8992.75     9366.75    114.45 o 
   0   1   7     6943.17     6820.67     30.64 o 
   1   1   7     3159.42     3091.63     25.02 o 
   2   1   7      522.60      573.07     15.74 o 
   3   1   7      702.18      695.40     15.34 o 
   4   1   7     1581.12     1636.32     25.56 o 
   5   1   7     1895.24     1869.85     23.02 o 
   6   1   7     2503.08     2474.47     33.42 o 
   7   1   7     1623.54     1668.87     33.21 o 
   8   1   7      423.95      447.26     30.88 o 
   9   1   7       45.24       63.35     35.24 o 
 -12   2   7      199.49      207.67     27.29 o 
 -11   2   7      330.45      371.92     29.39 o 
 -10   2   7     2541.82     2621.87     82.20 o 
  -9   2   7      707.88      737.02     20.95 o 
  -8   2   7      813.69      823.40     23.22 o 
  -7   2   7        7.52       13.05     18.21 o 
  -6   2   7       24.92       32.84     18.42 o 
  -5   2   7     1840.49     1891.09     47.51 o 
  -4   2   7     4251.97     4363.92     30.00 o 
  -3   2   7     2364.12     2249.04     31.45 o 
  -2   2   7     2465.70     2548.74     38.24 o 
  -1   2   7       14.85        7.84     15.73 o 
   0   2   7      735.10      759.99     13.98 o 
   1   2   7      234.22      273.86     14.00 o 
   2   2   7     2790.59     2816.26     24.21 o 
   3   2   7     8217.23     8134.18     72.94 o 
   4   2   7        3.78        9.99     19.07 o 
   5   2   7      101.47      106.49     20.35 o 
   6   2   7       20.68        7.95     16.50 o 
   7   2   7        0.06        0.00     23.72 o 
   8   2   7      235.97      217.54     32.89 o 
 -12   3   7       35.35       40.38     41.37 o 
 -11   3   7      803.72      727.20     81.29 o 
 -10   3   7     2442.48     2261.45    301.05 o 
  -9   3   7      605.69      571.81     25.42 o 
  -8   3   7       24.98       43.22     20.37 o 
  -7   3   7      434.04      411.31     25.87 o 
  -6   3   7      267.32      270.11     19.98 o 
  -5   3   7     2447.62     2472.36     27.49 o 
  -4   3   7     6710.43     6804.18     61.79 o 
  -3   3   7     6853.75     7122.09     37.10 o 
  -2   3   7     1230.73     1220.45     20.69 o 
  -1   3   7      439.17      469.08     15.12 o 
   0   3   7      242.61      256.81     16.53 o 
   1   3   7     5793.33     5935.53     74.91 o 
   2   3   7     4016.80     4128.39     29.72 o 
   3   3   7     5605.08     5473.19     88.54 o 
   4   3   7     1001.19     1039.77     24.92 o 
   5   3   7      547.53      595.58     24.66 o 
   6   3   7      426.11      456.68     24.88 o 
   7   3   7      257.13      273.98     50.90 o 
 -12   4   7      516.04      407.70     46.62 o 
 -11   4   7       90.60       70.47     31.39 o 
 -10   4   7        0.03       16.99     23.68 o 
  -9   4   7      212.32      190.47     23.30 o 
  -8   4   7     1062.60     1066.51     26.80 o 
  -7   4   7     1366.53     1338.44     26.02 o 
  -6   4   7     2367.83     2329.59     28.81 o 
  -5   4   7      103.21       87.79     18.10 o 
  -4   4   7       30.62       18.41     13.59 o 
  -3   4   7       17.04       21.35     13.08 o 
  -2   4   7      519.45      505.06     14.52 o 
  -1   4   7     3360.95     3393.14     66.47 o 
   0   4   7       12.04       13.71     13.18 o 
   1   4   7     3616.98     3584.97     43.66 o 
   2   4   7      163.59      198.55     18.05 o 
   3   4   7      277.11      287.47     22.29 o 
   4   4   7       72.05       83.94     21.88 o 
   5   4   7      485.43      416.33     27.88 o 
   6   4   7      455.08      434.38     39.50 o 
 -11   5   7       11.45        0.00     29.83 o 
 -10   5   7      144.27      122.17     24.54 o 
  -9   5   7      977.81      906.14     27.69 o 
  -8   5   7     1954.40     1897.70     30.70 o 
  -7   5   7     1249.33     1297.28     40.74 o 
  -6   5   7     1453.08     1464.49     27.45 o 
  -5   5   7     1029.66     1078.58     28.64 o 
  -4   5   7      428.08      400.81     17.82 o 
  -3   5   7      627.18      623.83     18.96 o 
  -2   5   7     3163.92     3139.49     61.74 o 
  -1   5   7     9928.96     9688.47     93.54 o 
   0   5   7      616.08      599.36     27.80 o 
   1   5   7     2472.10     2482.22     39.00 o 
   2   5   7      582.37      597.83     26.22 o 
   3   5   7      711.28      732.96     23.04 o 
   4   5   7     1761.88     1817.71     31.89 o 
   5   5   7     1700.73     1692.84     33.18 o 
   6   5   7     1124.56     1096.93     68.94 o 
 -11   6   7      544.91      481.00     43.14 o 
 -10   6   7      137.52      108.01     38.54 o 
  -9   6   7      121.51      120.89     26.99 o 
  -8   6   7      507.79      473.16     28.14 o 
  -7   6   7        0.53        0.00     23.72 o 
  -6   6   7       28.45       36.26     17.23 o 
  -5   6   7     1193.69     1082.03     28.38 o 
  -4   6   7     1031.22     1040.75     20.17 o 
  -3   6   7      779.51      777.27     30.02 o 
  -2   6   7      983.16      960.79     19.92 o 
  -1   6   7      302.93      323.56     15.53 o 
   0   6   7       65.83       53.53     14.71 o 
   1   6   7      447.61      430.24     24.57 o 
   2   6   7      560.17      567.28     27.16 o 
   3   6   7      123.57      121.22     20.78 o 
   4   6   7        5.45        9.28     21.14 o 
   5   6   7       35.98       50.77     23.76 o 
 -11   7   7      654.76      664.02     45.57 o 
 -10   7   7     1859.45     1624.16     50.51 o 
  -9   7   7       14.22       22.38     27.66 o 
  -8   7   7      255.37      224.19     26.58 o 
  -7   7   7      492.80      478.34     21.45 o 
  -6   7   7      738.93      729.30     22.32 o 
  -5   7   7     2935.95     2966.58     64.28 o 
  -4   7   7     4237.34     4387.98     72.74 o 
  -3   7   7      612.52      634.10     20.91 o 
  -2   7   7        2.08       14.23     17.09 o 
  -1   7   7     1199.43     1153.48     32.61 o 
   0   7   7     1147.23     1178.10     27.37 o 
   1   7   7     2587.88     2625.32     57.45 o 
   2   7   7     3278.55     3222.32     46.48 o 
   3   7   7     1344.20     1348.04     33.56 o 
   4   7   7      229.84      246.18     23.26 o 
   5   7   7      162.60      151.14     51.06 o 
 -10   8   7        3.19       31.03     36.44 o 
  -9   8   7      389.49      284.06     30.36 o 
  -8   8   7      474.33      393.41     29.55 o 
  -7   8   7      233.32      157.68     26.06 o 
  -6   8   7      125.42      112.38     19.69 o 
  -5   8   7        3.86        3.39     18.47 o 
  -4   8   7      281.28      261.39     19.67 o 
  -3   8   7      384.64      388.39     29.48 o 
  -2   8   7      101.35      107.79     18.78 o 
  -1   8   7      406.19      390.53     29.82 o 
   0   8   7       48.15       74.01     21.18 o 
   1   8   7       32.39       17.86     32.38 o 
   2   8   7      295.22      288.39     37.28 o 
   3   8   7       13.34       14.96     48.19 o 
   4   8   7       31.05       22.29     39.22 o 
  -9   9   7      702.10      629.61     40.57 o 
  -8   9   7     1175.65     1074.77     35.43 o 
  -7   9   7     1456.59     1486.42     39.12 o 
  -6   9   7      805.08      835.33     34.18 o 
  -5   9   7       61.76       37.10     35.71 o 
  -4   9   7      649.16      653.80     31.42 o 
  -3   9   7      710.93      721.89     31.60 o 
  -2   9   7     1789.87     1750.71     37.51 o 
  -1   9   7     2541.68     2529.47     40.98 o 
   0   9   7      695.15      685.24     61.22 o 
   1   9   7      343.50      310.45     50.26 o 
  -8  10   7        1.46        1.84     39.80 o 
  -7  10   7       15.62        0.00     37.82 o 
  -6  10   7      208.34      192.08     39.53 o 
  -5  10   7      353.92      371.97     43.68 o 
  -4  10   7        1.04       22.40     29.81 o 
  -3  10   7        7.91       12.62     29.45 o 
  -2  10   7        2.56        0.00     34.54 o 
  -1  10   7       94.52       80.87     34.51 o 
  -6  11   7     1180.46     1234.29     51.31 o 
  -5  11   7      638.11      643.37     45.17 o 
  -4  11   7      734.00      745.63     44.86 o 
  -3  11   7      290.34      339.84     40.97 o 
  -2  11   7       81.43       92.29     37.16 o 
   1 -12   8      397.30      416.88     44.90 o 
   2 -12   8      987.15     1060.64    113.46 o 
   3 -12   8      471.82      438.69     57.15 o 
  -3 -11   8        5.37        0.00     32.09 o 
  -2 -11   8        0.58        0.00     31.28 o 
  -1 -11   8       24.68       41.76     26.38 o 
   0 -11   8      209.34      208.54     33.56 o 
   1 -11   8      316.27      298.45     40.11 o 
   2 -11   8      560.93      615.98     74.12 o 
   3 -11   8      199.96      189.99     42.60 o 
   4 -11   8        7.23        0.00     41.05 o 
   5 -11   8      111.39       94.04     45.10 o 
  -4 -10   8      411.99      407.14     34.18 o 
  -3 -10   8      680.62      695.01     35.25 o 
  -2 -10   8     1297.25     1329.91     31.91 o 
  -1 -10   8     1111.81     1141.48     66.68 o 
   0 -10   8      171.08      170.48     23.79 o 
   1 -10   8      410.55      430.41     41.52 o 
   2 -10   8      450.29      417.39     27.86 o 
   3 -10   8      562.29      566.44     36.46 o 
   4 -10   8     1032.29      983.32    162.91 o 
   5 -10   8      644.94      620.29     32.66 o 
   6 -10   8      432.74      438.54     47.40 o 
   7 -10   8      169.41      120.86     45.13 o 
  -6  -9   8        3.54       22.85     31.97 o 
  -5  -9   8      276.33      247.49     33.38 o 
  -4  -9   8      169.38      197.80     27.03 o 
  -3  -9   8      244.49      215.84     25.67 o 
  -2  -9   8     1225.92     1236.44     49.72 o 
  -1  -9   8      999.72      938.97     34.50 o 
   0  -9   8      294.16      285.36     29.30 o 
   1  -9   8       36.13       17.69     20.61 o 
   2  -9   8        0.55        8.23     20.00 o 
   3  -9   8     1115.62      978.26    101.57 o 
   4  -9   8      918.26      897.30     33.64 o 
   5  -9   8      622.05      605.46     61.25 o 
   6  -9   8      503.60      469.74     30.28 o 
   7  -9   8        0.95       12.47     41.46 o 
   8  -9   8       47.47       11.97     44.22 o 
  -7  -8   8      612.13      599.64     71.25 o 
  -6  -8   8      999.27      967.18     36.69 o 
  -5  -8   8     2361.29     2352.86     95.49 o 
  -4  -8   8      971.61     1024.69     32.94 o 
  -3  -8   8      103.02      106.30     23.03 o 
  -2  -8   8       36.37       61.06     27.63 o 
  -1  -8   8     1099.80     1144.45     33.15 o 
   0  -8   8     1385.55     1414.96     25.08 o 
   1  -8   8     2139.87     2139.56     49.94 o 
   2  -8   8     1926.98     1858.07     49.99 o 
   3  -8   8      175.89      156.86     24.03 o 
   4  -8   8      204.66      141.52     24.62 o 
   5  -8   8      493.83      446.93     27.23 o 
   6  -8   8      313.58      291.72     32.42 o 
   7  -8   8      801.57      660.47     87.20 o 
   8  -8   8      280.10      201.00     44.08 o 
  -8  -7   8        0.23        0.00     32.12 o 
  -7  -7   8       14.31        0.00     30.59 o 
  -6  -7   8      899.77      889.90     34.72 o 
  -5  -7   8      827.18      824.01     50.52 o 
  -4  -7   8      615.68      559.59     43.71 o 
  -3  -7   8       23.94        8.51     22.47 o 
  -2  -7   8       76.80       55.52     26.43 o 
  -1  -7   8      128.74      113.95     17.74 o 
   0  -7   8     1345.00     1308.77     39.28 o 
   1  -7   8     1969.78     1955.16     40.03 o 
   2  -7   8     2148.89     2231.98     33.45 o 
   3  -7   8      780.91      718.62     38.43 o 
   4  -7   8       73.12       35.63     22.38 o 
   5  -7   8       20.93       26.30     23.08 o 
   6  -7   8     1616.92     1469.87     45.06 o 
   7  -7   8      701.74      703.81     33.83 o 
   8  -7   8      945.97      983.35     48.31 o 
   9  -7   8      160.85       97.83     41.37 o 
  -9  -6   8     1160.76     1250.90     39.41 o 
  -8  -6   8      738.64      755.73     57.42 o 
  -7  -6   8     1241.02     1338.36     35.73 o 
  -6  -6   8      169.03      151.86     24.48 o 
  -5  -6   8       57.16       53.66     26.65 o 
  -4  -6   8     1687.50     1634.07     47.63 o 
  -3  -6   8     2249.87     2344.44     40.99 o 
  -2  -6   8     3107.72     3086.21     45.28 o 
  -1  -6   8     1288.01     1270.87     45.65 o 
   0  -6   8      127.66      120.05     16.20 o 
   1  -6   8       87.79       83.69     14.39 o 
   2  -6   8      773.67      768.29     24.32 o 
   3  -6   8     1769.17     1842.94     55.37 o 
   4  -6   8     3054.70     2918.35     91.31 o 
   5  -6   8     1300.43     1247.69     50.08 o 
   6  -6   8       45.69       33.39     25.00 o 
   7  -6   8       52.53       34.99     27.89 o 
   8  -6   8      302.20      288.47     31.78 o 
   9  -6   8      177.03      153.76     39.23 o 
  -9  -5   8      479.50      504.63     29.50 o 
  -8  -5   8      674.67      595.48     35.01 o 
  -7  -5   8      349.79      346.24     21.66 o 
  -6  -5   8       13.45       17.37     19.63 o 
  -5  -5   8        0.14        8.07     18.35 o 
  -4  -5   8     1469.19     1473.11     32.31 o 
  -3  -5   8     1951.09     1932.50     48.24 o 
  -2  -5   8     3059.06     2991.30    101.35 o 
  -1  -5   8      978.80      990.98     22.03 o 
   0  -5   8      217.12      199.12     15.76 o 
   1  -5   8      335.08      342.74     14.76 o 
   2  -5   8     1858.07     1790.13     33.06 o 
   3  -5   8     1094.92     1091.10     28.32 o 
   4  -5   8     4264.37     4140.39     98.19 o 
   5  -5   8     1393.50     1341.26     27.70 o 
   6  -5   8      719.89      698.35     76.35 o 
   7  -5   8       14.11       27.32     26.36 o 
   8  -5   8       66.82       57.64     21.94 o 
   9  -5   8      705.06      690.42     75.31 o 
 -10  -4   8       46.42       28.32     30.19 o 
  -9  -4   8      222.64      248.64     45.41 o 
  -8  -4   8      455.87      423.42     32.34 o 
  -7  -4   8     1015.04     1150.91     33.10 o 
  -6  -4   8     5166.81     5029.55    233.11 o 
  -5  -4   8     1263.27     1381.40     38.44 o 
  -4  -4   8      727.05      723.53     38.01 o 
  -3  -4   8        0.17       10.80     21.45 o 
  -2  -4   8      705.61      733.18     23.29 o 
  -1  -4   8     1548.35     1671.51     42.54 o 
   0  -4   8     2455.77     2321.42     38.07 o 
   1  -4   8     3882.52     3837.95     29.21 o 
   2  -4   8     2320.65     2278.53     47.25 o 
   3  -4   8        3.62        0.00     18.50 o 
   4  -4   8      166.74      142.47     18.43 o 
   5  -4   8      868.02      809.53     27.25 o 
   6  -4   8     1422.20     1336.69     63.48 o 
   7  -4   8      645.13      638.54     23.93 o 
   8  -4   8      500.11      467.08     28.58 o 
   9  -4   8       18.75       47.62     39.31 o 
 -10  -3   8        1.13       20.70     31.65 o 
  -9  -3   8       22.31       28.05     28.67 o 
  -8  -3   8      393.45      416.33     29.22 o 
  -7  -3   8     1473.28     1526.06     55.16 o 
  -6  -3   8     1586.78     1614.97     50.83 o 
  -5  -3   8     1698.85     1782.21     46.74 o 
  -4  -3   8     1201.00     1173.22     41.47 o 
  -3  -3   8      118.27      115.15     29.13 o 
  -2  -3   8        4.13       12.48     28.72 o 
  -1  -3   8     2808.02     2555.30     74.36 o 
   0  -3   8     7389.29     7087.74     77.69 o 
   1  -3   8     3138.39     2982.37     30.60 o 
   2  -3   8     2228.72     2327.25     29.83 o 
   3  -3   8      910.58      914.50     33.89 o 
   4  -3   8      280.05      248.38     19.17 o 
   5  -3   8     1738.02     1707.43     48.88 o 
   6  -3   8     1492.87     1508.73     25.28 o 
   7  -3   8     1122.71     1113.47     31.33 o 
   8  -3   8     1093.66     1062.87     37.11 o 
   9  -3   8      323.47      314.49     39.79 o 
 -11  -2   8      178.00      117.68     39.12 o 
 -10  -2   8      992.18     1073.02     72.69 o 
  -9  -2   8     1737.71     1744.40     36.13 o 
  -8  -2   8     1817.07     1706.51     26.09 o 
  -7  -2   8       38.44        6.31     16.43 o 
  -6  -2   8      427.07      330.61     15.52 o 
  -5  -2   8      446.89      469.79     16.40 o 
  -4  -2   8     3667.46     3813.09     63.95 o 
  -3  -2   8     4196.99     4283.05     46.58 o 
  -2  -2   8     2530.61     2525.90     57.24 o 
  -1  -2   8      421.72      421.14     34.06 o 
   0  -2   8       47.83       44.96     12.97 o 
   1  -2   8       45.45       25.93     14.83 o 
   2  -2   8     1823.02     1826.21     34.10 o 
   3  -2   8     3088.53     3029.17     50.62 o 
   4  -2   8     1097.46     1038.04     20.46 o 
   5  -2   8      206.89      183.89     17.59 o 
   6  -2   8       39.73       37.07     17.56 o 
   7  -2   8      240.76      245.24     20.12 o 
   8  -2   8       17.79       26.41     20.61 o 
   9  -2   8      231.99      238.42     38.80 o 
 -11  -1   8      288.11      286.11     39.63 o 
 -10  -1   8     1275.12     1276.70     48.16 o 
  -9  -1   8     2389.39     2373.34     63.48 o 
  -8  -1   8      221.86      212.34     18.90 o 
  -7  -1   8        0.79       12.00     16.03 o 
  -6  -1   8      514.52      464.43     16.49 o 
  -5  -1   8     2482.38     2479.51     47.50 o 
  -4  -1   8     1774.73     1799.08     25.17 o 
  -3  -1   8     5198.79     5159.58     49.16 o 
  -2  -1   8     3916.24     3757.36     68.21 o 
  -1  -1   8      791.60      744.51     13.61 o 
   0  -1   8       47.33       45.49     12.06 o 
   1  -1   8     3228.96     3386.88     43.44 o 
   2  -1   8     4277.77     4204.49     29.80 o 
   3  -1   8     5970.21     5835.02     41.77 o 
   4  -1   8     1898.41     1864.38     23.07 o 
   5  -1   8     1273.27     1219.42     21.96 o 
   6  -1   8      322.10      337.01     19.09 o 
   7  -1   8      455.79      435.62     20.94 o 
   8  -1   8      643.58      731.96     32.33 o 
   9  -1   8     1069.91     1184.74     46.42 o 
 -11   0   8       41.47       33.90     25.80 o 
 -10   0   8      111.42      113.12     21.26 o 
  -9   0   8       16.67       42.85     18.90 o 
  -8   0   8     1252.32     1192.82     31.56 o 
  -7   0   8     2034.90     2098.74     35.42 o 
  -6   0   8     2975.33     3125.85     90.02 o 
  -5   0   8     1361.01     1397.09     27.48 o 
  -4   0   8        7.37       22.02     14.04 o 
  -3   0   8        0.18        0.00     12.71 o 
  -2   0   8      580.82      559.49     15.74 o 
  -1   0   8     1682.20     1662.01     28.37 o 
   0   0   8     6363.16     6410.07     24.62 o 
   1   0   8     2414.31     2399.67     30.22 o 
   2   0   8      477.95      508.86     18.29 o 
   3   0   8        1.58       17.95     14.43 o 
   4   0   8      777.91      736.29     20.54 o 
   5   0   8     3179.06     3156.03     52.98 o 
   6   0   8      730.75      745.93     28.10 o 
   7   0   8      425.65      438.07     21.32 o 
   8   0   8       35.92       25.38     27.03 o 
   9   0   8      148.23      147.73     37.03 o 
 -11   1   8      469.05      450.65     27.27 o 
 -10   1   8       11.38       14.87     20.04 o 
  -9   1   8       73.21       84.60     18.61 o 
  -8   1   8     2601.88     2545.89     25.11 o 
  -7   1   8     2458.10     2518.47     42.40 o 
  -6   1   8     3127.27     3251.14     53.00 o 
  -5   1   8     3375.52     3544.66     51.61 o 
  -4   1   8       21.47       34.89     14.57 o 
  -3   1   8       43.18       36.54     13.88 o 
  -2   1   8     3153.95     3149.98     42.10 o 
  -1   1   8    10835.21    11264.82     52.84 o 
   0   1   8     6078.54     5991.66     24.58 o 
   1   1   8     2247.47     2283.78     28.97 o 
   2   1   8      686.00      681.51     17.53 o 
   3   1   8     1310.41     1262.07     24.06 o 
   4   1   8      205.98      210.83     20.07 o 
   5   1   8     4081.96     4028.97     31.02 o 
   6   1   8     2567.11     2608.68     28.85 o 
   7   1   8     1059.51     1084.93     24.47 o 
   8   1   8      678.42      669.66     38.63 o 
 -12   2   8      256.59      232.61     43.51 o 
 -11   2   8      363.47      316.74     41.60 o 
 -10   2   8      882.81      813.13     33.76 o 
  -9   2   8     1213.19     1082.18     32.60 o 
  -8   2   8       20.43       38.09     20.53 o 
  -7   2   8       39.64       52.12     18.49 o 
  -6   2   8      111.83      115.17     18.96 o 
  -5   2   8      521.15      517.07     20.59 o 
  -4   2   8     3375.32     3448.77     29.29 o 
  -3   2   8     2409.42     2398.64     26.06 o 
  -2   2   8      701.05      761.57     20.29 o 
  -1   2   8       75.20       83.25     11.55 o 
   0   2   8      386.54      372.92     13.28 o 
   1   2   8     1863.72     1916.31     19.59 o 
   2   2   8      752.24      744.49     28.87 o 
   3   2   8     3723.41     3641.53     52.98 o 
   4   2   8      620.97      621.89     25.19 o 
   5   2   8        0.75       22.21     40.70 o 
   6   2   8      219.52      207.75     33.22 o 
   7   2   8       84.54       82.48     47.11 o 
 -12   3   8      199.84      170.86     43.50 o 
 -11   3   8      741.68      701.87     35.91 o 
 -10   3   8     1302.16     1183.64     31.16 o 
  -9   3   8      491.23      479.49     25.54 o 
  -8   3   8     1732.46     1734.40     40.14 o 
  -7   3   8      120.34      111.12     19.83 o 
  -6   3   8     1231.53     1225.40     24.63 o 
  -5   3   8      922.13      912.04     22.73 o 
  -4   3   8     5183.10     5239.29     68.35 o 
  -3   3   8     5612.73     5693.26     87.44 o 
  -2   3   8     1894.92     1936.09     47.65 o 
  -1   3   8       74.18       89.44     11.41 o 
   0   3   8     1173.86     1211.67     18.16 o 
   1   3   8     3222.14     3310.34     46.92 o 
   2   3   8     2194.83     2192.40     26.50 o 
   3   3   8     5511.84     5435.33     43.61 o 
   4   3   8     1766.16     1759.99     42.52 o 
   5   3   8      187.69      180.95     26.69 o 
   6   3   8      469.39      500.90     30.41 o 
 -11   4   8        3.99       20.65     31.10 o 
 -10   4   8        7.47       17.54     24.46 o 
  -9   4   8      182.11      168.90     23.76 o 
  -8   4   8      765.18      706.57     38.54 o 
  -7   4   8      811.44      774.26     24.71 o 
  -6   4   8     1059.85     1053.52     23.82 o 
  -5   4   8       10.86       14.74     18.19 o 
  -4   4   8      154.68      170.69     19.36 o 
  -3   4   8       58.09       39.82     14.61 o 
  -2   4   8     1180.52     1187.49     20.63 o 
  -1   4   8     2214.14     2104.43     68.30 o 
   0   4   8       38.40       21.06     19.92 o 
   1   4   8      159.69      181.65     19.75 o 
   2   4   8      366.86      428.45     20.06 o 
   3   4   8        2.92       42.82     19.40 o 
   4   4   8       53.01       39.12     22.66 o 
   5   4   8       98.20      128.36     24.20 o 
   6   4   8       80.51       45.72     29.06 o 
 -11   5   8       15.52        5.78     39.28 o 
 -10   5   8      680.00      601.13     38.77 o 
  -9   5   8       53.96       37.96     22.82 o 
  -8   5   8     5651.53     5822.82    120.07 o 
  -7   5   8      760.86      760.55     24.47 o 
  -6   5   8     1646.14     1569.00     26.64 o 
  -5   5   8      991.34      982.73     39.99 o 
  -4   5   8       54.05       58.26     15.97 o 
  -3   5   8     1255.40     1222.67     21.23 o 
  -2   5   8     6449.36     6239.72     47.52 o 
  -1   5   8     1393.18     1311.51     28.46 o 
   0   5   8     2595.67     2562.61     38.53 o 
   1   5   8     1862.88     1820.61     37.63 o 
   2   5   8      163.76      202.61     19.95 o 
   3   5   8      216.10      239.34     20.95 o 
   4   5   8     1694.39     1682.12     31.55 o 
   5   5   8     3242.42     3425.70     56.24 o 
 -11   6   8      106.96      136.07     40.23 o 
 -10   6   8      824.86      756.04     40.34 o 
  -9   6   8       65.33       54.37     27.80 o 
  -8   6   8      394.16      355.74     27.62 o 
  -7   6   8        6.83       13.38     24.46 o 
  -6   6   8      449.31      475.28     27.79 o 
  -5   6   8      444.29      465.46     19.86 o 
  -4   6   8     1307.39     1237.61     30.32 o 
  -3   6   8      265.59      265.06     18.04 o 
  -2   6   8       39.85       47.31     16.67 o 
  -1   6   8      597.48      592.10     25.01 o 
   0   6   8       77.68       86.19     21.66 o 
   1   6   8      293.33      270.27     23.86 o 
   2   6   8      570.22      655.11     27.05 o 
   3   6   8       88.92       98.38     20.43 o 
   4   6   8      137.55      156.04     22.90 o 
   5   6   8      380.19      403.08     41.97 o 
 -10   7   8     2335.37     2051.89     54.03 o 
  -9   7   8      211.66      218.55     29.68 o 
  -8   7   8      212.37      189.24     51.95 o 
  -7   7   8      199.70      169.53     26.22 o 
  -6   7   8      807.21      811.84     23.32 o 
  -5   7   8     3307.32     3385.85     47.71 o 
  -4   7   8     3656.74     3650.95     50.96 o 
  -3   7   8      187.16      197.55     19.10 o 
  -2   7   8     1349.83     1337.99     24.20 o 
  -1   7   8      209.13      209.41     19.35 o 
   0   7   8      318.08      313.08     28.39 o 
   1   7   8     2245.76     2259.92     34.39 o 
   2   7   8     1720.19     1653.25     33.70 o 
   3   7   8     1996.22     2121.38     31.03 o 
   4   7   8      232.72      224.16     31.02 o 
 -10   8   8      133.10       90.64     38.89 o 
  -9   8   8      131.82       95.56     36.96 o 
  -8   8   8      528.18      454.02     48.52 o 
  -7   8   8      112.09      102.26     21.53 o 
  -6   8   8       34.99       29.96     19.92 o 
  -5   8   8      145.09      131.99     19.69 o 
  -4   8   8        2.83        6.71     18.83 o 
  -3   8   8        4.95        0.00     18.29 o 
  -2   8   8      329.52      301.49     19.78 o 
  -1   8   8      100.39       78.01     22.28 o 
   0   8   8      126.22      133.65     27.63 o 
   1   8   8      213.00      223.24     30.63 o 
   2   8   8      393.80      344.13     33.02 o 
   3   8   8       52.61       63.77     41.86 o 
  -9   9   8      597.19      554.33     40.25 o 
  -8   9   8      819.80      628.35     39.34 o 
  -7   9   8      639.33      533.49     31.27 o 
  -6   9   8      885.43      796.18     46.53 o 
  -5   9   8      192.13      183.85     21.32 o 
  -4   9   8      452.63      403.03     50.04 o 
  -3   9   8      901.54      898.44     32.98 o 
  -2   9   8     1422.84     1400.04     35.53 o 
  -1   9   8     1461.46     1454.08     69.04 o 
  -7  10   8        8.15       27.96     39.72 o 
  -6  10   8       36.54       39.88     38.66 o 
  -5  10   8        8.56       16.51     36.80 o 
  -4  10   8      263.46      257.85     38.00 o 
  -3  10   8        5.15        0.00     35.44 o 
  -2  10   8      269.12      203.92     36.29 o 
  -2 -11   9        5.55        4.32     40.18 o 
  -1 -11   9        0.49        0.00     41.85 o 
   0 -11   9      405.96      345.03     44.41 o 
   1 -11   9      467.91      453.82     68.42 o 
   2 -11   9      690.93      721.00     64.81 o 
   3 -11   9      101.71       58.14     43.45 o 
   4 -11   9       36.53        0.00     42.36 o 
   5 -11   9      109.80       80.92     44.30 o 
  -4 -10   9       36.93       33.66     32.19 o 
  -3 -10   9     1222.55     1209.76     42.47 o 
  -2 -10   9     1503.81     1487.30     33.18 o 
  -1 -10   9      543.53      580.87     35.24 o 
   0 -10   9      564.31      569.02     47.31 o 
   1 -10   9      143.33      138.74     24.06 o 
   2 -10   9       21.04        7.60     22.97 o 
   3 -10   9      178.98      163.77     33.00 o 
   4 -10   9     1261.58     1157.19    115.15 o 
   5 -10   9      631.70      572.37     49.00 o 
   6 -10   9      229.64      139.51     46.78 o 
  -5  -9   9        0.32       13.86     37.28 o 
  -4  -9   9       76.34       93.02     31.82 o 
  -3  -9   9      533.20      522.35     25.59 o 
  -2  -9   9     1049.42     1019.36    228.59 o 
  -1  -9   9      492.78      549.92     32.27 o 
   0  -9   9      183.68      125.11     21.89 o 
   1  -9   9       39.59       37.23     20.86 o 
   2  -9   9      293.41      277.54     30.66 o 
   3  -9   9      317.13      343.55     31.52 o 
   4  -9   9     1018.80      979.90     32.74 o 
   5  -9   9     1182.23     1097.85     51.96 o 
   6  -9   9      414.35      380.35     52.79 o 
   7  -9   9       13.05       18.22     42.91 o 
  -7  -8   9      152.75      122.46     35.10 o 
  -6  -8   9      599.93      557.98     37.08 o 
  -5  -8   9     2441.94     2364.20     43.81 o 
  -4  -8   9     1092.87     1063.63     34.91 o 
  -3  -8   9       61.15       99.63     27.60 o 
  -2  -8   9      743.40      770.46     36.97 o 
  -1  -8   9       30.27       56.82     27.27 o 
   0  -8   9      946.41      961.68     24.45 o 
   1  -8   9     1676.38     1623.54     41.30 o 
   2  -8   9     1385.49     1399.86     35.79 o 
   3  -8   9      204.90      176.68     24.54 o 
   4  -8   9       14.65        2.98     24.02 o 
   5  -8   9       10.20        0.32     24.56 o 
   6  -8   9      562.77      488.89     34.32 o 
   7  -8   9      846.96      807.40     47.64 o 
   8  -8   9      162.54      162.67     44.00 o 
  -8  -7   9       17.12       14.11     34.23 o 
  -7  -7   9      488.74      513.89     62.18 o 
  -6  -7   9      832.62      810.01     44.87 o 
  -5  -7   9     1547.19     1529.05     37.41 o 
  -4  -7   9      310.30      304.44     34.51 o 
  -3  -7   9        7.53        0.00     23.55 o 
  -2  -7   9       22.51        0.00     28.27 o 
  -1  -7   9      767.82      743.78     38.41 o 
   0  -7   9     1797.85     1828.44     46.65 o 
   1  -7   9     2314.86     2325.23     80.62 o 
   2  -7   9      875.84      873.48     47.55 o 
   3  -7   9      220.25      245.79     21.70 o 
   4  -7   9      406.06      363.56     25.83 o 
   5  -7   9      186.81      154.93     24.43 o 
   6  -7   9      961.20      953.02     60.12 o 
   7  -7   9     1132.56     1030.65     37.31 o 
   8  -7   9      710.85      701.97     48.06 o 
  -8  -6   9      673.13      678.78     53.51 o 
  -7  -6   9      451.19      439.92     32.42 o 
  -6  -6   9      216.89      216.09     29.22 o 
  -5  -6   9      102.95       72.32     28.04 o 
  -4  -6   9     1887.08     1810.30     48.75 o 
  -3  -6   9      820.20      900.77     28.01 o 
  -2  -6   9     2607.91     2606.04     54.00 o 
  -1  -6   9     1274.31     1286.43     33.23 o 
   0  -6   9      456.40      451.59     16.83 o 
   1  -6   9        7.82        0.00     16.99 o 
   2  -6   9       16.03       11.40     18.55 o 
   3  -6   9      913.39      737.22     35.30 o 
   4  -6   9     1821.30     1654.87     35.60 o 
   5  -6   9      844.10      706.73     31.18 o 
   6  -6   9       16.22        0.00     25.84 o 
   7  -6   9       53.96       62.15     29.30 o 
   8  -6   9        1.97        0.00     39.36 o 
  -9  -5   9     1635.61     1951.91    143.57 o 
  -8  -5   9      473.13      458.32     28.29 o 
  -7  -5   9      115.49      117.16     20.96 o 
  -6  -5   9       36.84       31.23     22.35 o 
  -5  -5   9      494.51      512.67     21.19 o 
  -4  -5   9      478.12      563.18     20.93 o 
  -3  -5   9     3280.86     3238.62     43.99 o 
  -2  -5   9     4301.25     4292.88     77.67 o 
  -1  -5   9     1879.28     1959.00     49.62 o 
   0  -5   9       99.82       87.89     14.86 o 
   1  -5   9       87.82       54.84     17.97 o 
   2  -5   9     2200.91     2342.06     54.29 o 
   3  -5   9     2886.20     2865.98     68.51 o 
   4  -5   9     2134.68     2207.63     76.55 o 
   5  -5   9     1700.41     1589.26     35.34 o 
   6  -5   9      131.88       99.03     26.19 o 
   7  -5   9      580.16      604.43     31.76 o 
   8  -5   9      343.34      353.51     40.70 o 
   9  -5   9      318.77      294.49     40.96 o 
 -10  -4   9      138.55      128.92     31.73 o 
  -9  -4   9       13.74        1.86     25.41 o 
  -8  -4   9      130.10      158.23     23.87 o 
  -7  -4   9     1167.15     1173.17     34.54 o 
  -6  -4   9     3165.66     3166.58    137.55 o 
  -5  -4   9      438.38      579.97     28.16 o 
  -4  -4   9      718.78      632.56     38.60 o 
  -3  -4   9      465.33      529.96     34.85 o 
  -2  -4   9      161.51      194.59     22.84 o 
  -1  -4   9     1147.76     1071.47     22.24 o 
   0  -4   9     1995.11     1913.10     39.41 o 
   1  -4   9     1995.69     1921.09     27.89 o 
   2  -4   9      183.71      175.63     19.31 o 
   3  -4   9       44.32       39.36     18.19 o 
   4  -4   9      140.58      113.15     19.46 o 
   5  -4   9      208.25      165.36     25.37 o 
   6  -4   9        4.29       10.10     25.14 o 
   7  -4   9     1516.37     1438.67     36.68 o 
   8  -4   9        3.32        6.39     22.80 o 
   9  -4   9      159.60      152.78     28.69 o 
 -10  -3   9        0.01        9.27     39.66 o 
  -9  -3   9        8.29        0.00     28.74 o 
  -8  -3   9      320.32      361.95     51.51 o 
  -7  -3   9     2687.24     2647.25     40.49 o 
  -6  -3   9     2617.36     2610.97     89.60 o 
  -5  -3   9     1644.89     1773.43     46.81 o 
  -4  -3   9     1117.58     1148.34     27.50 o 
  -3  -3   9      129.94      159.51     34.31 o 
  -2  -3   9      280.73      246.46     33.84 o 
  -1  -3   9     3262.93     3194.40     49.32 o 
   0  -3   9     5707.34     5596.85     54.86 o 
   1  -3   9     4931.09     4858.63     36.18 o 
   2  -3   9      804.33      755.38     18.60 o 
   3  -3   9      202.15      222.40     29.47 o 
   4  -3   9      297.39      263.38     20.09 o 
   5  -3   9     1717.15     1678.36     66.77 o 
   6  -3   9     2885.83     3091.26     76.69 o 
   7  -3   9     2086.97     2111.35     30.24 o 
   8  -3   9      342.63      361.06     23.77 o 
   9  -3   9      170.00      237.35     39.58 o 
 -11  -2   9      458.58      469.02     42.38 o 
 -10  -2   9      763.99      726.67     25.94 o 
  -9  -2   9      596.20      588.06     22.92 o 
  -8  -2   9      603.52      620.92     26.59 o 
  -7  -2   9       20.30       29.62     17.03 o 
  -6  -2   9       71.91       62.52     14.31 o 
  -5  -2   9      556.27      532.95     26.24 o 
  -4  -2   9     1390.29     1439.69     19.38 o 
  -3  -2   9     5196.75     5368.47     32.85 o 
  -2  -2   9     1304.88     1357.65     39.97 o 
  -1  -2   9        3.14        0.00     13.61 o 
   0  -2   9        7.05        3.78     12.06 o 
   1  -2   9       66.44       70.61     14.05 o 
   2  -2   9     1663.32     1685.02     21.47 o 
   3  -2   9     1559.58     1531.21     25.21 o 
   4  -2   9       12.60        0.00     20.95 o 
   5  -2   9     1538.43     1491.00     37.13 o 
   6  -2   9     1655.39     1720.63     40.67 o 
   7  -2   9      150.31      120.80     20.36 o 
   8  -2   9       32.79       22.72     24.86 o 
   9  -2   9      162.65      156.75     39.86 o 
 -11  -1   9      175.06      182.32     27.25 o 
 -10  -1   9     1007.11      971.37     26.99 o 
  -9  -1   9     2123.11     2085.53     51.36 o 
  -8  -1   9      984.80      976.05     22.82 o 
  -7  -1   9       43.43       38.94     16.97 o 
  -6  -1   9      565.96      566.73     16.59 o 
  -5  -1   9       76.48       69.34     13.23 o 
  -4  -1   9     7161.35     7144.53     59.06 o 
  -3  -1   9     9010.61     8718.04    106.63 o 
  -2  -1   9     4480.98     4315.47     53.55 o 
  -1  -1   9      112.33      114.06     11.13 o 
   0  -1   9      239.30      247.16     13.34 o 
   1  -1   9     1181.36     1213.29     20.92 o 
   2  -1   9     2944.68     3012.01     48.88 o 
   3  -1   9     3372.02     3302.43     40.06 o 
   4  -1   9     6101.63     5933.81     35.40 o 
   5  -1   9     1560.04     1501.77     24.00 o 
   6  -1   9       48.82       32.04     21.53 o 
   7  -1   9      377.16      371.25     30.00 o 
   8  -1   9     1026.93     1027.89     39.13 o 
 -11   0   9       13.55       39.53     25.53 o 
 -10   0   9       36.78       40.86     21.14 o 
  -9   0   9       20.01       20.10     18.63 o 
  -8   0   9      296.54      314.77     19.12 o 
  -7   0   9     2175.68     2223.00     53.84 o 
  -6   0   9     1423.42     1417.53     31.22 o 
  -5   0   9      209.61      215.62     13.83 o 
  -4   0   9      236.61      237.08     16.22 o 
  -3   0   9      140.45      148.79     15.36 o 
  -2   0   9      334.28      328.83     21.29 o 
  -1   0   9     2263.28     2302.05     40.43 o 
   0   0   9     3149.97     3131.55     21.74 o 
   1   0   9      156.48      151.69     15.18 o 
   2   0   9      111.77      142.06     19.46 o 
   3   0   9      516.81      517.05     25.34 o 
   4   0   9     1397.33     1329.56     23.28 o 
   5   0   9      327.14      341.17     18.92 o 
   6   0   9      506.60      505.48     21.15 o 
   7   0   9      230.36      253.32     21.82 o 
   8   0   9        0.48        0.00     33.32 o 
 -11   1   9      101.48       68.91     39.06 o 
 -10   1   9      216.36      199.06     29.93 o 
  -9   1   9      375.66      347.66     28.55 o 
  -8   1   9      721.04      745.05     29.16 o 
  -7   1   9      945.04      980.88     22.27 o 
  -6   1   9     9677.81    10477.91    142.90 o 
  -5   1   9      536.68      535.89     20.03 o 
  -4   1   9     2187.80     2229.64     36.14 o 
  -3   1   9      126.22      145.13     12.86 o 
  -2   1   9     1732.57     1771.17     26.91 o 
  -1   1   9     4784.01     4860.31     56.42 o 
   0   1   9     5681.57     5791.59     57.21 o 
   1   1   9     2999.37     3066.06     33.50 o 
   2   1   9     2326.41     2311.14     24.36 o 
   3   1   9       45.43       55.97     21.32 o 
   4   1   9      362.47      366.04     24.87 o 
   5   1   9     2613.94     2691.08     69.42 o 
   6   1   9     2485.39     2520.31     39.55 o 
   7   1   9     1050.78     1116.95     34.88 o 
 -11   2   9      374.45      314.97     40.62 o 
 -10   2   9      704.56      680.10     33.51 o 
  -9   2   9      355.46      339.46     29.50 o 
  -8   2   9       81.38       85.12     19.90 o 
  -7   2   9      545.29      527.21     29.91 o 
  -6   2   9      608.65      617.55     21.73 o 
  -5   2   9      410.89      409.84     20.31 o 
  -4   2   9     1847.99     1728.90     48.10 o 
  -3   2   9     1485.44     1580.82     21.36 o 
  -2   2   9       11.81       25.82     14.67 o 
  -1   2   9      561.40      633.32     16.63 o 
   0   2   9       32.00       34.92     13.33 o 
   1   2   9      319.83      348.92     17.04 o 
   2   2   9      716.12      780.12     18.84 o 
   3   2   9      309.52      310.10     28.78 o 
   4   2   9       15.72        0.00     24.56 o 
   5   2   9      163.48      177.82     26.82 o 
   6   2   9       72.09       66.74     28.05 o 
   7   2   9        0.36       19.54     34.52 o 
 -11   3   9      756.04      605.23     45.84 o 
 -10   3   9      934.58      857.99     30.88 o 
  -9   3   9      782.54      762.24     27.54 o 
  -8   3   9     1199.95     1242.02     28.64 o 
  -7   3   9      325.12      314.88     22.76 o 
  -6   3   9     4859.44     4890.80     38.64 o 
  -5   3   9     2156.71     2260.22     43.19 o 
  -4   3   9     3602.50     3742.76     36.95 o 
  -3   3   9     4743.57     4921.63     94.12 o 
  -2   3   9      997.89      996.63     29.92 o 
  -1   3   9      892.74      983.52     20.05 o 
   0   3   9     2219.97     2167.13     29.80 o 
   1   3   9      327.20      319.90     15.10 o 
   2   3   9     3487.83     3358.30     32.92 o 
   3   3   9     4507.18     4565.06     34.41 o 
   4   3   9     1004.70     1049.86     31.64 o 
   5   3   9      251.43      265.61     28.28 o 
   6   3   9       48.81       34.25     28.08 o 
 -11   4   9        0.20        8.99     39.74 o 
 -10   4   9        6.58        2.17     25.25 o 
  -9   4   9      160.39      132.36     24.50 o 
  -8   4   9     1976.90     1918.08     52.25 o 
  -7   4   9     1310.77     1258.45     27.76 o 
  -6   4   9        1.95       17.41     19.82 o 
  -5   4   9       81.45       72.90     18.87 o 
  -4   4   9       19.84       37.00     18.26 o 
  -3   4   9      208.12      185.36     19.76 o 
  -2   4   9      552.60      525.94     21.22 o 
  -1   4   9     1558.12     1546.29     37.35 o 
   0   4   9     1871.16     1899.37     28.77 o 
   1   4   9      608.98      632.24     19.17 o 
   2   4   9      670.39      673.39     21.25 o 
   3   4   9      327.08      363.48     21.22 o 
   4   4   9       65.18      102.24     24.24 o 
   5   4   9      430.19      447.67     56.47 o 
   6   4   9       30.52       91.45     36.25 o 
 -11   5   9       91.38       64.62     42.12 o 
 -10   5   9      180.54      175.96     26.48 o 
  -9   5   9       74.22       91.20     24.59 o 
  -8   5   9     2602.50     2647.98     35.89 o 
  -7   5   9     2864.35     2864.87    102.32 o 
  -6   5   9     1789.14     1783.37     35.15 o 
  -5   5   9      363.29      395.46     41.33 o 
  -4   5   9      211.82      200.99     17.93 o 
  -3   5   9     1634.42     1656.89     24.53 o 
  -2   5   9     3728.12     3577.53     29.60 o 
  -1   5   9     2362.50     2273.01     36.97 o 
   0   5   9     3170.03     3111.50     42.37 o 
   1   5   9     1196.62     1205.92     22.98 o 
   2   5   9       26.18       44.23     19.13 o 
   3   5   9      982.74      907.78     95.66 o 
   4   5   9      383.70      359.26     24.99 o 
   5   5   9     1557.88     1609.05     40.00 o 
 -11   6   9      155.41      185.90     41.80 o 
 -10   6   9      797.89      738.93     45.14 o 
  -9   6   9        5.73        0.00     29.22 o 
  -8   6   9      305.93      297.62     30.60 o 
  -7   6   9       13.79       11.81     25.60 o 
  -6   6   9       13.96       12.44     24.39 o 
  -5   6   9       96.80       88.25     18.76 o 
  -4   6   9      571.37      629.98     38.24 o 
  -3   6   9      195.76      185.66     18.28 o 
  -2   6   9       76.61       60.43     17.44 o 
  -1   6   9      695.45      720.52     54.27 o 
   0   6   9        3.36        0.00     27.19 o 
   1   6   9        6.87        0.00     27.96 o 
   2   6   9      380.78      437.09     24.04 o 
   3   6   9      149.13      182.94     22.25 o 
   4   6   9      206.78      223.72     24.04 o 
   5   6   9      472.39      431.69     35.09 o 
 -10   7   9      408.39      389.07     41.96 o 
  -9   7   9      509.84      427.90     41.00 o 
  -8   7   9      257.42      268.95     34.14 o 
  -7   7   9      342.22      327.94     29.04 o 
  -6   7   9     1123.97     1129.33     45.23 o 
  -5   7   9      979.10     1025.89     24.34 o 
  -4   7   9     2749.04     2793.14     30.74 o 
  -3   7   9     2094.11     2030.24     27.73 o 
  -2   7   9      265.25      256.83     20.27 o 
  -1   7   9      273.66      238.87     27.41 o 
   0   7   9      824.31      796.98     32.45 o 
   1   7   9     2609.52     2671.00     83.82 o 
   2   7   9      678.11      641.28     52.83 o 
   3   7   9      956.63      957.10     53.49 o 
  -9   8   9      182.42      121.71     38.91 o 
  -8   8   9       52.48       42.84     36.77 o 
  -7   8   9      112.98       66.47     28.58 o 
  -6   8   9       72.63       65.94     21.20 o 
  -5   8   9       78.80       86.46     20.44 o 
  -4   8   9      224.18      169.40     20.30 o 
  -3   8   9       23.02        8.65     18.97 o 
  -2   8   9      242.73      205.01     20.52 o 
  -1   8   9      335.10      337.80     29.02 o 
   0   8   9      100.97       61.60     34.47 o 
   1   8   9      221.38      205.64     56.63 o 
   2   8   9      190.32      171.69     31.05 o 
  -8   9   9     1030.99      905.75     43.92 o 
  -7   9   9      366.79      329.25     43.94 o 
  -6   9   9      361.17      352.06     26.93 o 
  -5   9   9      264.31      245.34     22.77 o 
  -4   9   9      380.29      377.73     23.33 o 
  -3   9   9      906.15      823.98     25.39 o 
  -2   9   9     1293.54     1280.63     35.47 o 
  -6  10   9        1.82        0.00     39.42 o 
  -5  10   9       58.53       49.97     37.69 o 
  -4  10   9       10.47       40.60     36.02 o 
  -3  10   9       25.12        0.00     35.25 o 
  -1 -11  10       40.93        6.14     43.01 o 
   0 -11  10      145.89      122.72     42.00 o 
   1 -11  10      611.04      628.71     54.40 o 
   2 -11  10      433.11      500.20     47.36 o 
   3 -11  10      324.65      238.08     44.51 o 
  -4 -10  10       69.85       56.13     33.14 o 
  -3 -10  10      876.84      954.38     37.43 o 
  -2 -10  10     1052.50     1101.77     31.85 o 
  -1 -10  10      408.94      402.01     34.26 o 
   0 -10  10      883.38      931.42     37.53 o 
   1 -10  10        0.20        2.19     23.53 o 
   2 -10  10       46.43       67.72     33.36 o 
   3 -10  10      430.26      419.94     36.02 o 
   4 -10  10      475.73      328.59     46.02 o 
   5 -10  10      327.06      285.15     45.78 o 
  -5  -9  10      170.98      219.31     34.03 o 
  -4  -9  10       61.28       90.53     32.57 o 
  -3  -9  10      821.42      826.12     31.12 o 
  -2  -9  10      915.35     1015.34     90.19 o 
  -1  -9  10      903.30      904.77     56.94 o 
   0  -9  10      132.48      131.21     22.24 o 
   1  -9  10      159.36      134.21     22.40 o 
   2  -9  10       45.25       33.61     29.18 o 
   3  -9  10      835.27      773.32     36.22 o 
   4  -9  10      995.72      904.87     38.26 o 
   5  -9  10      516.47      528.97     69.87 o 
   6  -9  10      418.15      308.48     44.31 o 
  -6  -8  10      790.35      701.41     38.70 o 
  -5  -8  10      707.57      665.01     36.78 o 
  -4  -8  10      618.24      659.62     34.16 o 
  -3  -8  10      188.46      209.69     26.81 o 
  -2  -8  10      201.28      211.68     29.86 o 
  -1  -8  10       13.87       44.67     27.75 o 
   0  -8  10     1085.07     1101.69     32.43 o 
   1  -8  10     2116.17     2003.68     74.93 o 
   2  -8  10      433.37      416.80     29.63 o 
   3  -8  10      191.76      133.88     25.35 o 
   4  -8  10        0.52        0.00     23.71 o 
   5  -8  10       12.89        0.00     26.81 o 
   6  -8  10       75.00       69.30     42.17 o 
   7  -8  10      405.38      327.71     45.79 o 
  -7  -7  10      465.95      501.24     36.85 o 
  -6  -7  10      766.26      681.93     36.83 o 
  -5  -7  10     1196.28     1163.22     36.92 o 
  -4  -7  10      598.22      632.25     32.41 o 
  -3  -7  10      579.61      566.15     29.28 o 
  -2  -7  10       50.23        1.03     29.35 o 
  -1  -7  10      262.50      288.09     23.77 o 
   0  -7  10     2137.93     2199.36     48.16 o 
   1  -7  10     2831.41     2727.68     40.08 o 
   2  -7  10      933.74      911.90     26.10 o 
   3  -7  10      204.01      188.00     22.66 o 
   4  -7  10      234.24      212.85     29.75 o 
   5  -7  10      404.99      371.74     33.91 o 
   6  -7  10      486.53      476.00     32.76 o 
   7  -7  10     1084.90     1113.57     49.23 o 
  -8  -6  10      714.42      702.42    138.32 o 
  -7  -6  10      154.44      184.96     32.04 o 
  -6  -6  10        0.32        0.00     29.48 o 
  -5  -6  10       33.39       39.43     31.43 o 
  -4  -6  10     1056.10     1028.37     24.91 o 
  -3  -6  10     1005.34     1022.06     32.61 o 
  -2  -6  10     1833.78     1893.01     36.61 o 
  -1  -6  10     1055.24     1023.31     23.28 o 
   0  -6  10       18.90       15.35     15.79 o 
   1  -6  10      132.29      110.54     18.96 o 
   2  -6  10      346.05      309.57     21.08 o 
   3  -6  10      754.74      665.81     25.73 o 
   4  -6  10      359.40      316.34     30.76 o 
   5  -6  10      206.20      180.94     28.18 o 
   6  -6  10      171.14      155.79     29.52 o 
   7  -6  10       11.40       10.01     29.57 o 
   8  -6  10      376.05      261.57     41.45 o 
  -9  -5  10      327.40      341.88     34.22 o 
  -8  -5  10      504.23      564.31     46.07 o 
  -7  -5  10      406.65      425.98     26.20 o 
  -6  -5  10       64.98       65.30     23.49 o 
  -5  -5  10      389.48      390.54     21.75 o 
  -4  -5  10     1771.00     1819.98     26.56 o 
  -3  -5  10     2049.45     2186.79     59.31 o 
  -2  -5  10     4147.55     4176.79     37.51 o 
  -1  -5  10      404.41      390.27     16.68 o 
   0  -5  10     1192.48     1145.73     39.31 o 
   1  -5  10      420.93      447.35     19.90 o 
   2  -5  10      625.03      600.74     24.77 o 
   3  -5  10     2478.55     2472.34    138.24 o 
   4  -5  10     2505.78     2472.72     66.92 o 
   5  -5  10      947.12      871.20     43.71 o 
   6  -5  10      337.81      328.06     30.47 o 
   7  -5  10        0.91        0.00     29.26 o 
   8  -5  10      820.69      816.07     47.08 o 
  -9  -4  10        9.40       36.84     26.21 o 
  -8  -4  10      106.00      108.78     30.26 o 
  -7  -4  10      508.48      496.76     31.50 o 
  -6  -4  10     1826.13     1873.83     39.23 o 
  -5  -4  10     1279.55     1334.73     39.14 o 
  -4  -4  10      308.38      323.75     24.77 o 
  -3  -4  10      203.39      213.15     35.18 o 
  -2  -4  10       36.31       50.28     25.68 o 
  -1  -4  10     1537.75     1487.20     38.38 o 
   0  -4  10     4210.66     4211.38     35.46 o 
   1  -4  10      685.51      641.04     28.00 o 
   2  -4  10       79.80       73.94     17.82 o 
   3  -4  10       58.79       62.56     19.47 o 
   4  -4  10       10.62       15.02     20.21 o 
   5  -4  10       43.35       26.84     25.59 o 
   6  -4  10       63.39       63.26     26.51 o 
   7  -4  10     1921.98     1886.68     44.88 o 
   8  -4  10      314.75      172.43     39.60 o 
 -10  -3  10      202.48      140.12     41.08 o 
  -9  -3  10       54.31       38.13     29.85 o 
  -8  -3  10      197.37      243.53     33.32 o 
  -7  -3  10     1578.20     1692.53     45.19 o 
  -6  -3  10     3856.59     3952.80     67.85 o 
  -5  -3  10     1424.13     1528.59     34.63 o 
  -4  -3  10      930.05      910.48     36.94 o 
  -3  -3  10      119.05      114.42     35.09 o 
  -2  -3  10     4057.56     4074.35     92.01 o 
  -1  -3  10     2319.88     2360.08     28.35 o 
   0  -3  10     5466.06     5418.88     72.23 o 
   1  -3  10     2924.98     2885.34     48.03 o 
   2  -3  10     1516.66     1528.07     30.89 o 
   3  -3  10      594.85      596.33     25.78 o 
   4  -3  10      324.87      311.37     53.66 o 
   5  -3  10      133.57      135.38     25.40 o 
   6  -3  10     3087.20     3110.48     74.58 o 
   7  -3  10     2313.92     2329.11     42.90 o 
   8  -3  10      327.99      330.59     52.74 o 
  -9  -2  10      830.08      822.42     34.03 o 
  -8  -2  10      574.30      539.98     22.77 o 
  -7  -2  10       48.49       44.79     17.88 o 
  -6  -2  10      110.02       96.43     15.48 o 
  -5  -2  10        0.48        3.42     14.07 o 
  -4  -2  10     2065.17     2050.71     39.96 o 
  -3  -2  10      406.79      441.95     19.71 o 
  -2  -2  10     4628.42     4551.90     26.95 o 
  -1  -2  10        6.22       16.75     13.61 o 
   0  -2  10      451.20      409.14     20.76 o 
   1  -2  10      102.90       80.30     15.20 o 
   2  -2  10      692.02      695.73     18.32 o 
   3  -2  10      940.50      865.25     22.64 o 
   4  -2  10      788.19      740.06     27.89 o 
   5  -2  10      167.85      145.53     33.58 o 
   6  -2  10      453.37      465.46     21.94 o 
   7  -2  10      165.80      172.04     22.51 o 
   8  -2  10       10.11       25.05     25.95 o 
 -11  -1  10      551.30      564.19     63.41 o 
 -10  -1  10      893.32      858.28     30.38 o 
  -9  -1  10      894.51      905.62     24.77 o 
  -8  -1  10      931.01      890.13     22.76 o 
  -7  -1  10      544.55      522.29     18.40 o 
  -6  -1  10       36.22       28.04     14.81 o 
  -5  -1  10      467.01      488.13     21.62 o 
  -4  -1  10    10458.85    10370.66     95.87 o 
  -3  -1  10     1310.33     1343.37     27.93 o 
  -2  -1  10     5309.57     5301.51     29.38 o 
  -1  -1  10     1220.82     1315.27     25.39 o 
   0  -1  10      421.73      401.64     15.05 o 
   1  -1  10     1565.04     1603.97     33.08 o 
   2  -1  10     2543.90     2623.12     38.74 o 
   3  -1  10     3383.67     3308.64     37.77 o 
   4  -1  10     2695.26     2738.72     64.08 o 
   5  -1  10      494.42      486.59     20.68 o 
   6  -1  10      261.82      267.95     20.63 o 
   7  -1  10      554.52      560.17     24.50 o 
   8  -1  10      356.38      413.01     27.90 o 
 -11   0  10      378.49      307.29     40.68 o 
 -10   0  10        7.47        4.75     21.30 o 
  -9   0  10        0.41       13.04     19.02 o 
  -8   0  10      311.49      328.46     38.09 o 
  -7   0  10      859.41      883.40     26.60 o 
  -6   0  10     1855.31     1941.61     25.22 o 
  -5   0  10      345.66      339.70     17.76 o 
  -4   0  10      672.14      652.17     32.81 o 
  -3   0  10      144.81      146.77     12.76 o 
  -2   0  10        7.65       20.99     12.70 o 
  -1   0  10      977.61     1092.02     19.95 o 
   0   0  10     1184.76     1211.53     22.04 o 
   1   0  10      183.08      204.91     17.01 o 
   2   0  10       52.94       73.10     16.11 o 
   3   0  10      695.81      750.89     25.96 o 
   4   0  10       17.93       52.31     23.72 o 
   5   0  10       30.91       32.10     25.72 o 
   6   0  10      243.21      256.55     29.13 o 
   7   0  10       12.85        6.17     37.63 o 
 -11   1  10      181.30      164.10     39.63 o 
 -10   1  10      108.72      152.57     52.75 o 
  -9   1  10      333.22      287.34     28.19 o 
  -8   1  10     1174.51     1137.27     27.94 o 
  -7   1  10     4125.10     4347.67     41.63 o 
  -6   1  10     3333.22     3538.42     39.98 o 
  -5   1  10       89.47       87.77     19.70 o 
  -4   1  10     1999.50     2038.72     36.27 o 
  -3   1  10     1481.23     1435.31     18.71 o 
  -2   1  10     1693.75     1750.25     24.07 o 
  -1   1  10     6747.43     6968.21     80.83 o 
   0   1  10     5082.55     5049.69     51.74 o 
   1   1  10     1860.92     1922.67     27.34 o 
   2   1  10      599.60      604.18     18.31 o 
   3   1  10      230.27      232.93     23.66 o 
   4   1  10      975.36      922.11     30.04 o 
   5   1  10     2758.43     2862.72     41.42 o 
   6   1  10      997.52      961.29     52.29 o 
   7   1  10     1184.78     1166.24     46.32 o 
 -11   2  10      336.29      307.43     41.87 o 
 -10   2  10      402.14      386.75     32.42 o 
  -9   2  10      312.88      295.12     25.23 o 
  -8   2  10      110.15      100.95     20.34 o 
  -7   2  10      649.97      656.15     22.24 o 
  -6   2  10       14.10       13.81     17.66 o 
  -5   2  10      711.67      703.27     21.78 o 
  -4   2  10      383.40      377.90     20.32 o 
  -3   2  10      567.28      603.55     17.71 o 
  -2   2  10      125.34      130.27     15.15 o 
  -1   2  10      521.36      508.04     17.00 o 
   0   2  10      546.08      597.50     17.19 o 
   1   2  10        0.02        0.00     15.19 o 
   2   2  10     1346.03     1349.76     25.89 o 
   3   2  10      205.99      220.77     22.37 o 
   4   2  10       25.54       44.52     25.37 o 
   5   2  10      248.79      252.40     27.94 o 
   6   2  10      483.94      481.77     31.85 o 
   7   2  10        5.39       26.91     38.65 o 
 -11   3  10     1041.02      898.11     47.74 o 
 -10   3  10     1819.54     1612.82     41.04 o 
  -9   3  10     1208.30     1152.50     39.08 o 
  -8   3  10      139.61      122.39     23.22 o 
  -7   3  10        8.53        9.41     21.38 o 
  -6   3  10      413.24      385.99     21.95 o 
  -5   3  10     3523.41     3595.51     34.29 o 
  -4   3  10     5864.60     6029.61     47.69 o 
  -3   3  10     3500.93     3693.79     59.14 o 
  -2   3  10     1224.63     1278.42     20.53 o 
  -1   3  10       66.31      113.87     16.76 o 
   0   3  10      799.44      794.20     18.52 o 
   1   3  10     2770.42     2752.31     34.90 o 
   2   3  10     3692.39     3767.14     35.39 o 
   3   3  10     2799.92     2856.52     39.85 o 
   4   3  10      279.57      297.00     36.90 o 
   5   3  10      861.82      943.76     33.27 o 
   6   3  10       14.35       42.08     36.27 o 
 -11   4  10        0.54        6.04     40.11 o 
 -10   4  10       43.58       23.07     24.73 o 
  -9   4  10       34.03       41.62     24.51 o 
  -8   4  10      339.28      308.58     24.78 o 
  -7   4  10      453.83      429.67     24.47 o 
  -6   4  10        3.72        0.00     20.60 o 
  -5   4  10       85.87       67.93     20.14 o 
  -4   4  10      380.14      363.73     21.47 o 
  -3   4  10      371.98      392.62     27.10 o 
  -2   4  10       36.84       46.83     23.96 o 
  -1   4  10      570.93      610.56     21.15 o 
   0   4  10       25.20       38.66     23.80 o 
   1   4  10        7.67       28.02     21.35 o 
   2   4  10       99.04      105.06     19.01 o 
   3   4  10      327.81      337.00     23.86 o 
   4   4  10      170.43      205.34     25.19 o 
   5   4  10      200.71      236.65     36.20 o 
 -11   5  10      215.52      191.22     44.51 o 
 -10   5  10       54.21       44.49     30.79 o 
  -9   5  10      703.35      653.21     28.93 o 
  -8   5  10     1041.76      964.64     34.57 o 
  -7   5  10     2178.47     2198.28     40.01 o 
  -6   5  10     1566.61     1508.87     35.86 o 
  -5   5  10      347.98      323.72     27.57 o 
  -4   5  10      749.52      656.99     30.25 o 
  -3   5  10       60.32       44.35     26.16 o 
  -2   5  10     2461.22     2427.26     30.97 o 
  -1   5  10     6206.68     6384.53     74.10 o 
   0   5  10     2518.08     2531.21     49.80 o 
   1   5  10      128.00      139.36     22.32 o 
   2   5  10      144.10      160.47     23.45 o 
   3   5  10     1060.45     1093.13     25.91 o 
   4   5  10      640.57      668.46     28.84 o 
   5   5  10     1284.65     1358.91     39.61 o 
 -10   6  10       45.33       33.02     39.88 o 
  -9   6  10        0.13        0.00     29.30 o 
  -8   6  10       67.85       74.71     28.45 o 
  -7   6  10        5.82        0.00     26.30 o 
  -6   6  10       86.42       70.52     25.66 o 
  -5   6  10      457.16      417.11     28.83 o 
  -4   6  10       62.93       67.02     19.03 o 
  -3   6  10       77.66       50.55     18.61 o 
  -2   6  10      336.88      307.11     28.20 o 
  -1   6  10      237.51      254.16     27.87 o 
   0   6  10       90.12      118.04     64.76 o 
   1   6  10      100.61       91.30     22.27 o 
   2   6  10       15.18       25.79     24.83 o 
   3   6  10        5.86       35.46     25.76 o 
   4   6  10       36.19       15.65     32.96 o 
 -10   7  10      657.93      618.47     45.97 o 
  -9   7  10      200.71      193.73     40.74 o 
  -8   7  10      206.73      170.10     30.50 o 
  -7   7  10      109.87      115.65     28.56 o 
  -6   7  10     1354.33     1289.29     35.86 o 
  -5   7  10     1269.84     1325.76     31.95 o 
  -4   7  10     1625.11     1688.19     27.57 o 
  -3   7  10     1149.04     1191.06     27.66 o 
  -2   7  10      494.87      492.05     48.66 o 
  -1   7  10       80.58      105.14     27.41 o 
   0   7  10      497.79      488.04     31.74 o 
   1   7  10     1315.36     1345.75     44.12 o 
   2   7  10     2275.32     2312.78     48.26 o 
   3   7  10     1032.68     1006.50     38.17 o 
  -9   8  10       78.75       86.06     39.42 o 
  -8   8  10       13.82       63.35     38.16 o 
  -7   8  10      175.87      125.36     38.52 o 
  -6   8  10       72.96       60.65     22.21 o 
  -5   8  10      427.08      434.76     27.07 o 
  -4   8  10      188.76      205.57     22.09 o 
  -3   8  10        2.95        0.00     20.47 o 
  -2   8  10       85.53       51.79     27.64 o 
  -1   8  10        0.76       14.59     27.94 o 
   0   8  10      227.69      269.81     39.60 o 
   1   8  10      120.09      122.80     29.96 o 
  -7   9  10      736.28      681.45     43.45 o 
  -6   9  10      118.37       95.78     26.24 o 
  -5   9  10      141.51      107.21     25.90 o 
  -4   9  10      213.78      210.19     25.51 o 
  -3   9  10      634.25      605.93     27.71 o 
  -2   9  10     1008.07      926.58     43.88 o 
  -1   9  10      738.50      730.33     42.27 o 
   0 -11  11      166.61      124.81     41.25 o 
   1 -11  11      653.79      614.73     45.40 o 
  -3 -10  11      186.64      161.22     33.16 o 
  -2 -10  11      773.30      841.46     48.81 o 
  -1 -10  11      737.96      866.28     46.92 o 
   0 -10  11      169.98      145.51     38.60 o 
   1 -10  11       51.19       33.60     37.98 o 
   2 -10  11       90.30       87.17     40.82 o 
   3 -10  11      667.93      550.44     47.84 o 
   4 -10  11      151.27      120.53     45.56 o 
  -5  -9  11        1.02        3.42     34.03 o 
  -4  -9  11      157.82      217.65     33.55 o 
  -3  -9  11      941.23      979.66     31.65 o 
  -2  -9  11      776.30      855.59     51.83 o 
  -1  -9  11      992.97     1037.20     37.04 o 
   0  -9  11      643.91      667.61     25.56 o 
   1  -9  11       10.93       25.18     34.97 o 
   2  -9  11      527.61      498.66     34.73 o 
   3  -9  11      289.41      266.92     29.33 o 
   4  -9  11      955.19      814.22     52.83 o 
   5  -9  11      625.79      527.08     48.58 o 
  -6  -8  11      683.75      680.53     39.97 o 
  -5  -8  11      742.03      795.45     38.83 o 
  -4  -8  11      382.52      328.03     60.24 o 
  -3  -8  11        1.37       21.30     25.06 o 
  -2  -8  11       18.16       18.42     33.62 o 
  -1  -8  11       54.16       60.76     28.43 o 
   0  -8  11     1013.05      876.10     39.22 o 
   1  -8  11      689.73      685.04     31.78 o 
   2  -8  11      334.37      304.15     26.40 o 
   3  -8  11      109.79      112.76     23.21 o 
   4  -8  11        8.17       22.57     25.08 o 
   5  -8  11        5.02        0.00     26.78 o 
   6  -8  11      115.04       45.72     40.66 o 
  -7  -7  11       25.09        8.97     35.41 o 
  -6  -7  11      926.01      987.25     39.71 o 
  -5  -7  11     1582.55     1621.81     40.86 o 
  -4  -7  11      439.75      463.03     27.54 o 
  -3  -7  11       95.04       75.51     30.67 o 
  -2  -7  11      516.62      463.08     32.32 o 
  -1  -7  11      535.68      591.00     26.14 o 
   0  -7  11     2786.89     2784.30     40.72 o 
   1  -7  11      465.98      418.22     22.99 o 
   2  -7  11     2325.47     2210.42     34.50 o 
   3  -7  11      561.32      536.83     26.19 o 
   4  -7  11      116.94      112.41     23.55 o 
   5  -7  11      365.17      352.10     35.58 o 
   6  -7  11      681.48      594.35     46.72 o 
   7  -7  11      746.44      700.90     48.08 o 
  -8  -6  11      815.04      886.25     70.80 o 
  -7  -6  11       85.15       72.98     32.34 o 
  -6  -6  11       14.47       24.17     31.57 o 
  -5  -6  11        3.67        0.00     24.71 o 
  -4  -6  11      306.11      337.13     23.06 o 
  -3  -6  11     1500.63     1622.68     44.43 o 
  -2  -6  11     1842.63     1891.79     32.86 o 
  -1  -6  11        1.80        0.00     17.43 o 
   0  -6  11       22.30       27.89     20.85 o 
   1  -6  11      299.24      280.85     23.57 o 
   2  -6  11      757.26      748.24     42.49 o 
   3  -6  11      395.68      380.45     23.52 o 
   4  -6  11      779.20      756.32     32.83 o 
   5  -6  11      151.44      132.99     31.56 o 
   6  -6  11        0.07       28.31     36.32 o 
   7  -6  11      149.02      152.52     41.30 o 
  -9  -5  11      540.54      577.36     36.37 o 
  -8  -5  11     1136.25     1245.53     33.00 o 
  -7  -5  11      348.43      319.57     26.91 o 
  -6  -5  11        0.49        2.06     22.93 o 
  -5  -5  11      134.37      183.61     21.86 o 
  -4  -5  11     2278.79     2305.29     50.05 o 
  -3  -5  11     2965.53     3228.14     40.22 o 
  -2  -5  11     2191.09     2244.09     48.58 o 
  -1  -5  11      333.73      332.81     18.66 o 
   0  -5  11     1752.33     1734.67     60.41 o 
   1  -5  11       42.45       39.43     18.82 o 
   2  -5  11     1695.34     1740.15     47.49 o 
   3  -5  11     2493.56     2455.21    105.23 o 
   4  -5  11     1629.06     1606.12     70.85 o 
   5  -5  11     1263.94     1208.66    100.17 o 
   6  -5  11      442.09      401.05     32.13 o 
   7  -5  11        9.91        0.00     38.16 o 
  -9  -4  11       22.30       59.27     31.23 o 
  -8  -4  11      150.43      172.20     32.27 o 
  -7  -4  11      599.86      654.02     47.58 o 
  -6  -4  11      972.85     1062.75     36.50 o 
  -5  -4  11     1338.28     1292.81     34.08 o 
  -4  -4  11       41.01       43.77     25.00 o 
  -3  -4  11      349.45      349.17     24.34 o 
  -2  -4  11      419.37      376.75     22.95 o 
  -1  -4  11      634.50      630.44     17.61 o 
   0  -4  11     2775.15     2782.73     58.36 o 
   1  -4  11     1489.37     1502.32     34.76 o 
   2  -4  11      178.53      139.01     19.32 o 
   3  -4  11      186.86      174.08     21.68 o 
   4  -4  11      287.03      238.58     27.04 o 
   5  -4  11        4.78        0.00     24.52 o 
   6  -4  11      537.09      458.74     58.38 o 
   7  -4  11      155.46      138.51     37.68 o 
 -10  -3  11       51.56        0.79     38.39 o 
  -9  -3  11      163.09      171.29     31.77 o 
  -8  -3  11      216.14      176.76     29.72 o 
  -7  -3  11     1333.09     1434.46     36.77 o 
  -6  -3  11     2475.15     2560.21     59.63 o 
  -5  -3  11     2560.61     2782.84     58.29 o 
  -4  -3  11      243.67      259.05     24.93 o 
  -3  -3  11      195.75      220.89     35.50 o 
  -2  -3  11     2149.75     2260.07     47.57 o 
  -1  -3  11      543.36      530.10     21.38 o 
   0  -3  11     6074.39     6182.49     96.95 o 
   1  -3  11     4144.82     4163.07     31.91 o 
   2  -3  11      561.45      559.40     33.74 o 
   3  -3  11      555.05      540.90     26.35 o 
   4  -3  11      668.08      626.63     27.63 o 
   5  -3  11     1334.35     1318.02     37.41 o 
   6  -3  11      875.53      874.30     33.17 o 
   7  -3  11      975.60      981.08     47.31 o 
 -10  -2  11      491.18      476.44     41.83 o 
  -9  -2  11     1153.99     1214.68     37.06 o 
  -8  -2  11       85.20       80.85     27.11 o 
  -7  -2  11        2.02       21.12     26.07 o 
  -6  -2  11        7.34       21.19     22.46 o 
  -5  -2  11      126.76      141.77     15.41 o 
  -4  -2  11     1631.99     1574.16     20.69 o 
  -3  -2  11       11.14       20.24     17.09 o 
  -2  -2  11      751.03      744.82     16.66 o 
  -1  -2  11       78.80       71.03     18.62 o 
   0  -2  11      261.67      250.22     16.78 o 
   1  -2  11       33.45       30.32     14.33 o 
   2  -2  11       18.08       29.56     15.56 o 
   3  -2  11      336.89      318.93     22.30 o 
   4  -2  11      631.97      553.41     27.99 o 
   5  -2  11       32.42       20.90     26.11 o 
   6  -2  11       19.18       22.36     26.79 o 
   7  -2  11      153.18      116.42     36.28 o 
 -10  -1  11      516.68      477.08     27.23 o 
  -9  -1  11     1285.73     1256.23     33.23 o 
  -8  -1  11      806.68      798.13     22.82 o 
  -7  -1  11      163.09      165.23     17.34 o 
  -6  -1  11      266.59      263.91     22.81 o 
  -5  -1  11     2489.10     2457.79     28.14 o 
  -4  -1  11     3598.89     3620.82     55.11 o 
  -3  -1  11     1304.81     1371.98     33.38 o 
  -2  -1  11     3834.09     3803.60     36.56 o 
  -1  -1  11     1383.29     1426.09     36.20 o 
   0  -1  11        5.88       14.42     17.41 o 
   1  -1  11     1297.25     1325.54     19.53 o 
   2  -1  11     5139.83     5162.48     35.61 o 
   3  -1  11     3071.92     3096.79     55.71 o 
   4  -1  11     1293.21     1399.26     56.15 o 
   5  -1  11      566.78      537.96     29.60 o 
   6  -1  11      105.90       87.03     21.35 o 
   7  -1  11      548.00      533.79     28.68 o 
 -11   0  11       13.96       44.48     37.52 o 
 -10   0  11       76.09       67.16     36.04 o 
  -9   0  11       68.16      111.21     27.59 o 
  -8   0  11      177.38      151.34     25.67 o 
  -7   0  11      672.20      668.90     22.08 o 
  -6   0  11     1354.87     1408.70     24.41 o 
  -5   0  11       67.57       74.09     16.67 o 
  -4   0  11     1239.68     1239.68     37.77 o 
  -3   0  11       18.79       22.10     20.96 o 
  -2   0  11       10.01       62.82     16.45 o 
  -1   0  11      744.48      707.56     18.96 o 
   0   0  11      543.64      567.44     19.01 o 
   1   0  11        3.83        6.22     17.54 o 
   2   0  11      289.27      301.10     19.56 o 
   3   0  11      318.92      361.43     25.64 o 
   4   0  11       28.70       38.10     24.50 o 
   5   0  11       19.61        0.00     25.47 o 
   6   0  11      100.84       62.17     28.81 o 
   7   0  11      127.61      141.58     40.00 o 
 -11   1  11      161.12      124.35     40.12 o 
 -10   1  11       59.54       56.35     29.84 o 
  -9   1  11      227.37      216.68     40.40 o 
  -8   1  11     2098.43     2004.03     51.45 o 
  -7   1  11     3148.68     3219.82     47.38 o 
  -6   1  11     1933.24     2014.97     27.19 o 
  -5   1  11     1337.42     1378.88     23.41 o 
  -4   1  11      215.09      213.60     16.97 o 
  -3   1  11      138.65      127.92     15.50 o 
  -2   1  11     2327.77     2390.49     37.85 o 
  -1   1  11     4180.73     4378.64     47.25 o 
   0   1  11     6230.67     6123.86     69.21 o 
   1   1  11     1003.92     1099.35     22.69 o 
   2   1  11      478.73      487.10     20.60 o 
   3   1  11      389.51      396.93     22.83 o 
   4   1  11      834.72      886.19     26.85 o 
   5   1  11     1420.76     1445.77     58.24 o 
   6   1  11     1278.92     1251.21     59.75 o 
 -11   2  11      433.52      382.49     42.79 o 
 -10   2  11      220.55      215.58     32.07 o 
  -9   2  11      159.88      147.56     24.78 o 
  -8   2  11        0.70       13.77     19.73 o 
  -7   2  11       66.58       42.57     20.01 o 
  -6   2  11      253.99      218.45     19.92 o 
  -5   2  11      184.02      199.74     19.18 o 
  -4   2  11      314.96      324.29     27.17 o 
  -3   2  11     1363.39     1338.38     22.49 o 
  -2   2  11       75.76       77.80     14.40 o 
  -1   2  11      910.10      969.03     21.07 o 
   0   2  11      474.03      466.48     22.29 o 
   1   2  11        0.08       11.20     22.97 o 
   2   2  11       25.96        0.45     23.92 o 
   3   2  11      102.44      154.45     31.82 o 
   4   2  11        1.84       33.65     22.52 o 
   5   2  11       79.74      123.92     25.59 o 
   6   2  11      619.69      632.10     43.89 o 
 -11   3  11      723.31      602.47     46.54 o 
 -10   3  11      869.84      781.78     36.24 o 
  -9   3  11     1426.72     1396.24     34.82 o 
  -8   3  11      372.92      326.04     22.85 o 
  -7   3  11      381.76      340.60     24.27 o 
  -6   3  11      642.81      613.98     24.37 o 
  -5   3  11     1388.23     1418.66     27.61 o 
  -4   3  11     3863.47     4012.78     60.25 o 
  -3   3  11     1637.43     1722.56     46.36 o 
  -2   3  11     2686.48     2549.99     24.14 o 
  -1   3  11       56.06       77.30     15.94 o 
   0   3  11      123.43      128.57     21.62 o 
   1   3  11     2231.21     2284.14     47.01 o 
   2   3  11     3777.24     3824.30     48.70 o 
   3   3  11     1108.26     1111.19     38.39 o 
   4   3  11     1013.61     1014.88     30.27 o 
   5   3  11      300.57      309.29     27.73 o 
 -10   4  11        3.86       20.16     32.18 o 
  -9   4  11        1.32       23.32     27.35 o 
  -8   4  11       77.36       83.39     23.89 o 
  -7   4  11      263.11      225.95     23.99 o 
  -6   4  11      122.11       91.25     21.92 o 
  -5   4  11       60.52       43.31     21.45 o 
  -4   4  11     1270.47     1208.41     34.14 o 
  -3   4  11       13.59       25.65     26.84 o 
  -2   4  11       78.19       90.12     20.03 o 
  -1   4  11        2.89       35.50     19.47 o 
   0   4  11       29.98       39.92     18.86 o 
   1   4  11      185.82      221.12     28.02 o 
   2   4  11      705.05      691.19     30.73 o 
   3   4  11      252.01      276.19     38.99 o 
   4   4  11       52.18       71.49     26.49 o 
   5   4  11       13.75       60.97     32.14 o 
 -10   5  11      107.17       96.39     42.51 o 
  -9   5  11      836.38      811.42     79.64 o 
  -8   5  11     1924.61     1798.64     41.22 o 
  -7   5  11     1195.06     1212.74     36.26 o 
  -6   5  11     1080.41     1096.29     35.08 o 
  -5   5  11      111.90      103.01     27.38 o 
  -4   5  11      739.34      697.58     32.21 o 
  -3   5  11      798.38      761.58     35.90 o 
  -2   5  11     1376.12     1353.23     35.50 o 
  -1   5  11     2283.34     2419.23     46.95 o 
   0   5  11     1561.26     1592.83     36.65 o 
   1   5  11      678.97      699.06     26.47 o 
   2   5  11      235.40      245.03     30.69 o 
   3   5  11       12.73       35.72     31.54 o 
   4   5  11     1011.55     1045.77     38.91 o 
 -10   6  11       23.59        8.69     43.48 o 
  -9   6  11        0.15       15.06     40.94 o 
  -8   6  11       73.49       44.43     29.44 o 
  -7   6  11      433.33      370.95     31.80 o 
  -6   6  11       31.04       22.04     28.01 o 
  -5   6  11      336.14      316.87     29.22 o 
  -4   6  11      116.28      126.17     28.41 o 
  -3   6  11        7.44       34.38     27.72 o 
  -2   6  11      343.26      309.83     28.79 o 
  -1   6  11      942.12      891.87     82.57 o 
   0   6  11       87.79      123.98     30.99 o 
   1   6  11       23.32        0.00     24.49 o 
   2   6  11       25.37       16.86     25.59 o 
   3   6  11       24.31        6.85     32.29 o 
  -9   7  11      355.55      267.16     44.43 o 
  -8   7  11       81.98       84.40     40.98 o 
  -7   7  11       75.86       69.52     29.52 o 
  -6   7  11     1286.40     1239.03     37.77 o 
  -5   7  11     1924.53     1881.70     40.38 o 
  -4   7  11     1067.05     1085.89     26.51 o 
  -3   7  11      563.96      548.69     23.01 o 
  -2   7  11       60.39       61.95     28.80 o 
  -1   7  11      473.28      430.73     32.37 o 
   0   7  11      499.81      509.26     30.96 o 
   1   7  11      578.69      662.86     78.67 o 
   2   7  11     1105.74     1157.64     58.10 o 
  -8   8  11       48.04       64.04     39.81 o 
  -7   8  11        1.78        0.00     39.04 o 
  -6   8  11       40.50       12.03     37.82 o 
  -5   8  11      178.08      146.36     38.77 o 
  -4   8  11      263.33      253.13     23.25 o 
  -3   8  11       76.36       26.99     29.24 o 
  -2   8  11       66.34       13.26     38.26 o 
  -1   8  11       58.68       63.48     38.51 o 
   0   8  11        1.79       25.44     29.12 o 
  -6   9  11      281.43      292.07     39.97 o 
  -5   9  11       98.21       75.65     26.49 o 
  -4   9  11       42.35       35.07     24.99 o 
  -3   9  11      824.60      737.04     44.69 o 
  -2 -10  12      539.84      510.56     46.85 o 
  -1 -10  12      145.42      118.19     41.05 o 
   1 -10  12       16.10        0.00     39.68 o 
   2 -10  12      108.28       79.53     42.26 o 
   3 -10  12       47.33       79.80     44.46 o 
  -4  -9  12      190.00      239.19     33.99 o 
  -3  -9  12     1063.54     1069.42     95.74 o 
  -2  -9  12     1087.91     1199.36     40.25 o 
  -1  -9  12      546.60      625.50     35.04 o 
   0  -9  12      268.10      231.86     59.42 o 
   1  -9  12       74.59       70.70     31.43 o 
   2  -9  12      561.91      512.67     41.96 o 
   3  -9  12      323.97      271.68     34.55 o 
   4  -9  12     1346.85     1187.93     53.83 o 
   5  -9  12      627.25      563.86     47.59 o 
  -5  -8  12      398.68      308.03     36.14 o 
  -4  -8  12      250.20      249.36     29.47 o 
  -3  -8  12        0.53        0.00     26.60 o 
  -2  -8  12        0.51       15.68     30.44 o 
  -1  -8  12      260.63      289.33     31.41 o 
   0  -8  12      449.53      408.68     30.22 o 
   1  -8  12       17.96       19.93     29.95 o 
   2  -8  12     1044.03      973.67     47.76 o 
   3  -8  12      231.70      180.02     27.43 o 
   4  -8  12       40.10       38.09     25.37 o 
   5  -8  12        0.67        7.69     33.22 o 
  -7  -7  12      693.87      773.82     40.82 o 
  -6  -7  12     1269.74     1276.11     57.30 o 
  -5  -7  12     1519.91     1648.53     42.13 o 
  -4  -7  12      443.71      434.52     29.16 o 
  -3  -7  12       76.83       52.34     31.79 o 
  -2  -7  12      147.26      136.73     34.69 o 
  -1  -7  12      647.32      709.34     31.65 o 
   0  -7  12     1219.42     1158.29     53.98 o 
   1  -7  12     2376.62     2268.54    139.11 o 
   2  -7  12     2135.36     2067.20    171.47 o 
   3  -7  12        7.29       22.04     23.09 o 
   4  -7  12      137.53      125.27     24.87 o 
   5  -7  12      594.36      454.04     57.68 o 
   6  -7  12      554.39      473.09     47.08 o 
  -7  -6  12       22.53        0.00     34.59 o 
  -6  -6  12        2.25        0.00     32.79 o 
  -5  -6  12       38.43       61.35     23.22 o 
  -4  -6  12       86.24      105.85     22.04 o 
  -3  -6  12     1287.64     1269.53     61.88 o 
  -2  -6  12      463.55      487.06     27.42 o 
  -1  -6  12        5.43       19.88     36.56 o 
   0  -6  12      437.01      422.66     25.09 o 
   1  -6  12      956.47      923.12     40.26 o 
   2  -6  12        6.53        0.00     20.56 o 
   3  -6  12      443.65      341.77     23.66 o 
   4  -6  12      347.14      292.78     25.73 o 
   5  -6  12       68.90       52.67     32.86 o 
   6  -6  12       55.96       50.46     40.89 o 
  -8  -5  12      533.75      566.36     48.81 o 
  -7  -5  12      557.33      596.70     30.29 o 
  -6  -5  12       72.88       81.28     25.97 o 
  -5  -5  12      291.09      312.04     24.09 o 
  -4  -5  12      761.67      819.17     25.51 o 
  -3  -5  12     2415.71     2543.06     35.82 o 
  -2  -5  12     2570.17     2651.92     40.04 o 
  -1  -5  12     1665.42     1590.03     37.73 o 
   0  -5  12      627.37      604.41     25.39 o 
   1  -5  12       34.74       25.45     19.26 o 
   2  -5  12     1241.73     1238.24     35.60 o 
   3  -5  12     2697.87     2699.76     55.46 o 
   4  -5  12     1399.04     1375.34     44.89 o 
   5  -5  12      981.29      912.19     81.28 o 
   6  -5  12      480.42      460.54     42.99 o 
   7  -5  12      207.27      191.40     44.10 o 
  -9  -4  12        0.62        0.00     41.13 o 
  -8  -4  12       16.58       28.98     32.70 o 
  -7  -4  12      653.21      690.15     36.10 o 
  -6  -4  12      483.93      449.74     28.44 o 
  -5  -4  12      331.00      352.97     28.05 o 
  -4  -4  12        0.32        0.77     28.01 o 
  -3  -4  12       42.25       61.40     24.38 o 
  -2  -4  12      190.49      223.85     23.35 o 
  -1  -4  12      111.46      113.94     19.77 o 
   0  -4  12       62.65       48.23     21.76 o 
   1  -4  12      553.07      519.53     21.85 o 
   2  -4  12       13.53       18.87     19.13 o 
   3  -4  12       53.45       56.58     20.72 o 
   4  -4  12       63.01       54.18     25.21 o 
   5  -4  12       10.99        0.00     27.15 o 
   6  -4  12       76.66       46.26     28.76 o 
   7  -4  12       31.28       26.20     38.22 o 
  -9  -3  12      731.96      645.65     44.10 o 
  -8  -3  12      400.94      362.87     33.14 o 
  -7  -3  12     1175.18     1248.85     74.51 o 
  -6  -3  12     2202.76     2230.52     42.49 o 
  -5  -3  12     1462.84     1584.78     71.15 o 
  -4  -3  12     1037.47     1048.26     31.19 o 
  -3  -3  12      520.12      511.56     40.52 o 
  -2  -3  12      772.06      762.86     40.65 o 
  -1  -3  12      798.66      724.36     37.00 o 
   0  -3  12     4295.93     4227.63     38.26 o 
   1  -3  12     3102.62     3118.31     52.12 o 
   2  -3  12      738.32      724.61     27.47 o 
   3  -3  12      109.27      124.33     20.88 o 
   4  -3  12      854.39      815.31     30.71 o 
   5  -3  12      624.60      574.32     47.08 o 
   6  -3  12     1334.44     1325.90     52.18 o 
   7  -3  12     1168.70     1122.41     49.42 o 
 -10  -2  12      723.98      687.12     42.45 o 
  -9  -2  12       82.93       46.12     35.63 o 
  -8  -2  12        0.45        0.00     40.83 o 
  -7  -2  12        4.28       14.57     26.57 o 
  -6  -2  12      133.21      135.47     23.56 o 
  -5  -2  12       19.93       34.67     22.93 o 
  -4  -2  12     1436.28     1402.61     32.68 o 
  -3  -2  12     2681.09     2734.25    144.48 o 
  -2  -2  12      235.98      229.03     14.73 o 
  -1  -2  12      229.85      220.54     16.24 o 
   0  -2  12      542.82      547.02     27.07 o 
   1  -2  12        2.47        3.57     17.76 o 
   2  -2  12      232.15      227.49     17.78 o 
   3  -2  12      133.89      151.56     20.30 o 
   4  -2  12        1.19        6.18     21.64 o 
   5  -2  12       93.47       89.79     28.31 o 
   6  -2  12      162.82      100.81     29.04 o 
   7  -2  12      135.64      131.38     40.78 o 
 -10  -1  12     1377.34     1240.70     45.02 o 
  -9  -1  12     1122.33     1016.84    116.20 o 
  -8  -1  12      619.56      609.49     34.53 o 
  -7  -1  12      127.94      144.69     22.26 o 
  -6  -1  12      585.62      636.06     28.22 o 
  -5  -1  12     1491.29     1591.82     32.24 o 
  -4  -1  12     2126.79     2194.68     29.89 o 
  -3  -1  12     4367.23     4495.45     41.45 o 
  -2  -1  12     3082.73     3026.45     25.36 o 
  -1  -1  12      119.18      135.13     16.12 o 
   0  -1  12      863.63      862.68     20.32 o 
   1  -1  12      321.27      366.05     19.75 o 
   2  -1  12     2315.66     2382.67     41.32 o 
   3  -1  12     2014.85     2091.13     36.15 o 
   4  -1  12     2125.72     2083.75     38.27 o 
   5  -1  12      717.74      662.01     78.39 o 
   6  -1  12      214.11      155.99     30.03 o 
 -10   0  12       41.37       32.93     35.69 o 
  -9   0  12        0.61       36.14     28.64 o 
  -8   0  12        1.11        0.00     25.87 o 
  -7   0  12      373.52      367.19     25.93 o 
  -6   0  12      924.75      999.01     23.54 o 
  -5   0  12       41.08       28.12     21.58 o 
  -4   0  12      544.28      564.98     34.16 o 
  -3   0  12      545.96      569.78     36.06 o 
  -2   0  12      103.95       96.91     16.25 o 
  -1   0  12      859.55      858.77     20.31 o 
   0   0  12      672.76      721.98     20.86 o 
   1   0  12        5.62        0.00     19.15 o 
   2   0  12      764.65      749.25     36.88 o 
   3   0  12      873.08      860.40     40.13 o 
   4   0  12       62.40       54.36     25.48 o 
   5   0  12        0.45       21.76     24.39 o 
   6   0  12       60.75       19.95     39.68 o 
 -10   1  12      137.85      103.56     38.59 o 
  -9   1  12      364.58      319.99     31.35 o 
  -8   1  12      483.17      419.03     32.42 o 
  -7   1  12     2942.34     3170.70     60.44 o 
  -6   1  12     2198.91     2398.46     33.94 o 
  -5   1  12     1498.30     1544.23     25.42 o 
  -4   1  12      490.08      489.74     23.95 o 
  -3   1  12      302.09      304.97     17.49 o 
  -2   1  12     2989.59     2927.76     29.12 o 
  -1   1  12     1143.03     1224.59     24.40 o 
   0   1  12     3504.25     3420.81     30.89 o 
   1   1  12     1788.49     1823.44     31.68 o 
   2   1  12      214.47      214.72     24.27 o 
   3   1  12      356.96      359.89     25.79 o 
   4   1  12      758.18      803.37     38.39 o 
   5   1  12      599.95      649.71     33.56 o 
   6   1  12     1412.60     1442.24     91.97 o 
 -10   2  12      257.94      226.62     39.45 o 
  -9   2  12        9.95       26.02     25.23 o 
  -8   2  12       10.74       29.81     21.18 o 
  -7   2  12      345.76      284.63     21.94 o 
  -6   2  12      122.91      102.46     20.30 o 
  -5   2  12       11.38       22.22     18.40 o 
  -4   2  12      659.21      674.42     21.96 o 
  -3   2  12       94.38      106.16     15.43 o 
  -2   2  12      262.18      232.74     19.25 o 
  -1   2  12      136.24      209.90     19.78 o 
   0   2  12      637.57      641.78     23.68 o 
   1   2  12      326.81      318.43     22.17 o 
   2   2  12      213.79      243.11     30.87 o 
   3   2  12       98.29      130.14     28.75 o 
   4   2  12       74.13      108.34     24.42 o 
   5   2  12      714.08      706.71     31.45 o 
 -10   3  12      553.58      504.74     46.07 o 
  -9   3  12      901.44      835.88     48.42 o 
  -8   3  12      199.06      201.55     28.02 o 
  -7   3  12      348.67      332.69     34.01 o 
  -6   3  12      864.85      867.00     24.93 o 
  -5   3  12     1960.32     1989.07     29.03 o 
  -4   3  12     3101.84     3242.56     26.78 o 
  -3   3  12     1434.79     1523.92     32.98 o 
  -2   3  12      837.04      833.69     19.75 o 
  -1   3  12      324.53      333.51     22.68 o 
   0   3  12      522.02      504.47     29.30 o 
   1   3  12     1287.75     1301.30     32.60 o 
   2   3  12      937.93      953.20     32.92 o 
   3   3  12     1981.52     2051.03     52.19 o 
   4   3  12      807.71      883.92     78.47 o 
   5   3  12        4.99        0.00     33.92 o 
 -10   4  12       44.47       47.36     42.48 o 
  -9   4  12       14.88       38.28     24.15 o 
  -8   4  12       14.21        6.39     24.45 o 
  -7   4  12      318.37      297.95     26.76 o 
  -6   4  12       27.68        0.00     22.83 o 
  -5   4  12      861.35      822.24     33.95 o 
  -4   4  12      443.12      463.80     24.89 o 
  -3   4  12      138.48      144.05     21.01 o 
  -2   4  12       19.57       30.59     18.93 o 
  -1   4  12      277.96      263.96     19.83 o 
   0   4  12       75.25       69.19     23.58 o 
   1   4  12      459.72      483.83     44.97 o 
   2   4  12      566.29      573.14     32.34 o 
   3   4  12      709.31      788.15     36.55 o 
   4   4  12       37.18       47.13     39.85 o 
 -10   5  12      170.74      139.99     45.03 o 
  -9   5  12      640.07      595.17     49.28 o 
  -8   5  12      955.29      928.49     47.95 o 
  -7   5  12     1697.21     1702.83     42.08 o 
  -6   5  12      892.11      860.32     42.59 o 
  -5   5  12      238.08      213.48     29.97 o 
  -4   5  12      123.19      126.03     55.96 o 
  -3   5  12      998.15      992.59     26.30 o 
  -2   5  12     2141.61     2159.71    104.27 o 
  -1   5  12     1653.91     1743.29     39.23 o 
   0   5  12      423.36      446.27     36.54 o 
   1   5  12      574.39      623.20     32.04 o 
   2   5  12      163.30      147.56     31.98 o 
   3   5  12      188.96      216.86     34.19 o 
  -9   6  12       21.72       60.05     43.64 o 
  -8   6  12      269.40      186.62     43.72 o 
  -7   6  12      313.02      246.02     32.53 o 
  -6   6  12        8.62        0.00     28.91 o 
  -5   6  12        6.74       15.45     28.71 o 
  -4   6  12       13.06       10.67     28.02 o 
  -3   6  12        2.79        8.18     28.06 o 
  -2   6  12      218.69      201.69     25.99 o 
  -1   6  12      936.57     1038.94     32.76 o 
   0   6  12      109.36      105.34     24.08 o 
   1   6  12       67.18       40.92     44.46 o 
   2   6  12       50.12       42.04     32.24 o 
  -8   7  12       82.84       58.29     42.10 o 
  -7   7  12      359.10      308.87     44.53 o 
  -6   7  12      375.51      370.93     47.66 o 
  -5   7  12     1327.69     1341.63     39.70 o 
  -4   7  12     1527.06     1590.57     40.95 o 
  -3   7  12      557.50      535.24     33.40 o 
  -2   7  12       23.91        0.00     29.17 o 
  -1   7  12       27.90       21.51     24.13 o 
   0   7  12     1006.58     1084.87     35.31 o 
   1   7  12     1013.54     1000.64     79.71 o 
  -7   8  12       11.70        0.00     41.74 o 
  -6   8  12      287.01      249.27     42.69 o 
  -5   8  12      572.49      488.29     43.36 o 
  -4   8  12       35.18       52.34     39.62 o 
  -3   8  12      316.59      270.08     41.06 o 
  -2   8  12       18.38        0.00     39.44 o 
  -1   8  12        0.54       30.82     30.15 o 
  -3  -9  13      614.12      641.53     35.86 o 
  -2  -9  13     1037.27     1050.26     47.75 o 
   1  -9  13       88.89       72.55     39.21 o 
   2  -9  13       49.98       38.47     39.58 o 
   3  -9  13      672.96      567.47     46.77 o 
  -5  -8  13      621.58      631.43     47.23 o 
  -4  -8  13      132.57      130.37     34.15 o 
  -3  -8  13       19.22       33.49     27.60 o 
  -2  -8  13      161.41      195.15     52.30 o 
  -1  -8  13       44.31       52.90     59.56 o 
   0  -8  13      277.21      249.21     30.71 o 
   1  -8  13      241.13      181.50     32.78 o 
   2  -8  13      572.33      464.57     32.39 o 
   3  -8  13       63.66       74.40     28.26 o 
   4  -8  13      224.52      186.07     44.69 o 
  -6  -7  13      562.13      576.85     39.68 o 
  -5  -7  13     1124.81     1245.54     41.95 o 
  -4  -7  13      739.86      707.72     31.44 o 
  -3  -7  13      339.38      323.87     35.92 o 
  -2  -7  13      140.47      143.54     41.68 o 
  -1  -7  13      442.02      459.18     42.05 o 
   0  -7  13     1411.12     1317.85     64.95 o 
   1  -7  13     1250.38     1260.81     43.45 o 
   2  -7  13     1634.41     1587.49     82.72 o 
   3  -7  13       71.10       70.73     24.48 o 
   4  -7  13      277.49      247.80     26.58 o 
   5  -7  13      238.38      224.77     42.12 o 
  -7  -6  13      161.13      177.99     71.59 o 
  -6  -6  13       14.18       21.06     28.90 o 
  -5  -6  13       13.62       28.83     24.87 o 
  -4  -6  13       17.01       20.11     23.02 o 
  -3  -6  13      400.65      336.61     61.52 o 
  -2  -6  13      519.62      550.53     36.78 o 
  -1  -6  13       21.35       66.42     37.90 o 
   0  -6  13        2.56       20.35     22.93 o 
   1  -6  13        1.58        0.72     24.27 o 
   2  -6  13      175.10      152.93     22.32 o 
   3  -6  13      241.80      162.64     23.77 o 
   4  -6  13       65.81       61.83     24.57 o 
   5  -6  13        7.50        0.00     42.10 o 
   6  -6  13        2.63        0.00     41.79 o 
  -8  -5  13       35.07       37.35     33.27 o 
  -7  -5  13      569.75      584.51     31.55 o 
  -6  -5  13      404.79      421.74     29.50 o 
  -5  -5  13      214.32      236.26     24.37 o 
  -4  -5  13     1333.75     1441.20     28.56 o 
  -3  -5  13     2390.23     2543.44     54.79 o 
  -2  -5  13     1975.96     2081.92     34.09 o 
  -1  -5  13      473.97      467.60     24.61 o 
   0  -5  13      505.45      536.35     26.80 o 
   1  -5  13      284.69      271.56     25.40 o 
   2  -5  13     1361.72     1363.58     46.21 o 
   3  -5  13      885.34      845.17     27.04 o 
   4  -5  13     1631.96     1540.47     38.12 o 
   5  -5  13      366.13      360.06     33.50 o 
   6  -5  13      331.81      269.99     42.80 o 
  -8  -4  13      177.19      155.24     42.58 o 
  -7  -4  13       14.73        0.00     33.75 o 
  -6  -4  13      258.73      235.45     28.81 o 
  -5  -4  13      379.70      380.66     30.02 o 
  -4  -4  13        2.32        8.08     29.78 o 
  -3  -4  13      578.14      551.07     27.77 o 
  -2  -4  13       64.99      100.07     39.74 o 
  -1  -4  13      694.16      743.04     33.87 o 
   0  -4  13      197.44      171.86     23.14 o 
   1  -4  13      121.30      109.22     24.64 o 
   2  -4  13       28.11       59.94     24.01 o 
   3  -4  13      234.95      209.62     23.66 o 
   4  -4  13      109.24      119.71     26.77 o 
   5  -4  13       11.20       23.55     28.05 o 
   6  -4  13        8.93        2.65     40.79 o 
  -9  -3  13       44.90       29.21     38.78 o 
  -8  -3  13      856.34      960.08     45.38 o 
  -7  -3  13     1560.71     1540.39     68.35 o 
  -6  -3  13     2340.60     2401.82    104.68 o 
  -5  -3  13     1306.57     1324.96     39.41 o 
  -4  -3  13      202.13      225.34     28.81 o 
  -3  -3  13      345.49      303.42     41.67 o 
  -2  -3  13      439.81      440.00     42.44 o 
  -1  -3  13     3144.50     3256.07     39.73 o 
   0  -3  13     3831.32     3830.31     39.08 o 
   1  -3  13      701.25      716.54     48.94 o 
   2  -3  13     1668.33     1601.74     56.83 o 
   3  -3  13       23.80        4.54     22.86 o 
   4  -3  13      189.92      177.45     26.50 o 
   5  -3  13      684.91      654.29     33.14 o 
   6  -3  13     1077.43      954.33     47.29 o 
  -8  -2  13      151.80       91.08     62.18 o 
  -7  -2  13       37.56       12.78     38.65 o 
  -6  -2  13      422.93      437.38     41.98 o 
  -5  -2  13       34.45       37.97     39.45 o 
  -4  -2  13      182.59      190.45     42.91 o 
  -3  -2  13      274.82      264.28     42.91 o 
  -2  -2  13      255.75      248.92     22.60 o 
  -1  -2  13       46.44       45.02     22.87 o 
   0  -2  13      685.06      681.16     27.89 o 
   1  -2  13      510.03      502.19     21.15 o 
   2  -2  13       22.03       31.67     19.90 o 
   3  -2  13      474.01      475.88     26.49 o 
   4  -2  13        1.13        4.70     26.70 o 
   5  -2  13      214.23      194.15     25.60 o 
   6  -2  13      171.60      129.43     40.91 o 
  -9  -1  13     1254.08     1211.08     42.68 o 
  -8  -1  13      487.55      458.10     30.53 o 
  -7  -1  13      387.94      376.23     27.15 o 
  -6  -1  13        2.36       17.52     21.93 o 
  -5  -1  13     1039.42     1093.04     39.71 o 
  -4  -1  13     3214.59     3410.59     37.37 o 
  -3  -1  13     4786.46     5085.47     99.24 o 
  -2  -1  13     1056.13     1096.28     21.07 o 
  -1  -1  13      239.39      279.16     17.83 o 
   0  -1  13     1114.85     1098.31     22.38 o 
   1  -1  13      239.75      266.34     21.37 o 
   2  -1  13     1601.02     1650.11     27.12 o 
   3  -1  13     2467.97     2536.36     45.47 o 
   4  -1  13      823.80      781.87     28.71 o 
   5  -1  13      305.63      279.61     27.03 o 
   6  -1  13       72.98       51.02     32.64 o 
 -10   0  13        1.78       18.92     36.41 o 
  -9   0  13      242.95      213.50     36.99 o 
  -8   0  13      135.06      138.57     25.63 o 
  -7   0  13      131.11      104.40     23.96 o 
  -6   0  13        8.16        0.00     23.39 o 
  -5   0  13       48.41       60.56     22.34 o 
  -4   0  13      169.64      150.91     22.84 o 
  -3   0  13      234.93      244.46     23.90 o 
  -2   0  13       14.24       26.40     17.22 o 
  -1   0  13        8.48       13.64     18.34 o 
   0   0  13       22.36       33.80     19.25 o 
   1   0  13       86.84       64.11     20.04 o 
   2   0  13      204.53      268.58     24.69 o 
   3   0  13      792.61      791.33     29.65 o 
   4   0  13      264.10      238.48     28.87 o 
   5   0  13        0.38        0.00     25.41 o 
 -10   1  13       43.62       31.89     37.84 o 
  -9   1  13      438.31      377.12     40.56 o 
  -8   1  13      613.09      648.29     36.04 o 
  -7   1  13     1601.08     1596.03     37.73 o 
  -6   1  13     2180.45     2271.38     42.29 o 
  -5   1  13      992.87     1066.63     28.96 o 
  -4   1  13       69.10       58.55     23.59 o 
  -3   1  13      352.18      318.02     18.96 o 
  -2   1  13     1398.65     1437.32     23.95 o 
  -1   1  13     3580.72     3730.41     83.39 o 
   0   1  13     2747.99     2859.70     57.85 o 
   1   1  13      711.46      707.98     34.23 o 
   2   1  13      244.49      282.82     25.38 o 
   3   1  13      158.53      205.96     27.52 o 
   4   1  13       98.74      127.04     29.14 o 
   5   1  13     1341.13     1312.05     55.25 o 
 -10   2  13      334.58      257.28     40.87 o 
  -9   2  13       13.76       34.28     25.55 o 
  -8   2  13      132.45      116.42     23.30 o 
  -7   2  13      275.64      253.10     22.87 o 
  -6   2  13      297.61      199.75     25.19 o 
  -5   2  13      132.89      101.96     19.98 o 
  -4   2  13      126.33      113.11     24.67 o 
  -3   2  13      108.40      101.50     18.80 o 
  -2   2  13      168.15      200.66     19.94 o 
  -1   2  13      513.50      553.65     22.27 o 
   0   2  13      596.25      581.11     26.32 o 
   1   2  13       40.51       53.75     23.33 o 
   2   2  13       49.43       74.87     28.52 o 
   3   2  13       50.64       73.41     30.43 o 
   4   2  13       16.84        0.00     32.39 o 
 -10   3  13     1153.91     1047.24     52.20 o 
  -9   3  13      221.71      200.04     24.72 o 
  -8   3  13      301.73      274.31     27.32 o 
  -7   3  13      199.66      167.60     22.93 o 
  -6   3  13      197.88      169.46     23.89 o 
  -5   3  13     1145.27     1173.31     31.74 o 
  -4   3  13     2678.54     2775.73     42.68 o 
  -3   3  13     2632.45     2555.45     41.73 o 
  -2   3  13      306.62      355.28     23.86 o 
  -1   3  13      195.70      234.62     23.75 o 
   0   3  13      357.54      377.46     24.81 o 
   1   3  13      767.02      730.18     59.92 o 
   2   3  13     1329.90     1257.49     40.29 o 
   3   3  13     1320.35     1342.99     38.07 o 
   4   3  13      399.98      399.55     35.23 o 
  -9   4  13        1.12        3.89     32.45 o 
  -8   4  13       83.42       77.36     24.13 o 
  -7   4  13       54.99       39.61     26.77 o 
  -6   4  13      155.63      145.81     26.07 o 
  -5   4  13      338.71      293.31     31.76 o 
  -4   4  13      458.95      455.13     21.77 o 
  -3   4  13      416.43      417.41     21.29 o 
  -2   4  13        2.73       13.06     23.04 o 
  -1   4  13        1.26       12.32     23.50 o 
   0   4  13        7.71        4.71     27.29 o 
   1   4  13     1027.42     1097.13     36.43 o 
   2   4  13      201.44      155.25     32.63 o 
   3   4  13      353.03      329.55     34.19 o 
  -9   5  13      336.70      247.21     47.29 o 
  -8   5  13      953.74      954.32     54.21 o 
  -7   5  13     1038.11      917.40     38.56 o 
  -6   5  13      637.61      614.29     36.59 o 
  -5   5  13      274.72      226.86     32.26 o 
  -4   5  13       49.81       51.24     22.81 o 
  -3   5  13      550.62      654.55     34.79 o 
  -2   5  13      850.72      863.10     32.40 o 
  -1   5  13     2076.60     2147.50     34.83 o 
   0   5  13     1189.39     1201.73     36.01 o 
   1   5  13       20.95        0.00     31.20 o 
   2   5  13      127.54       95.53     33.86 o 
  -8   6  13      618.42      514.22     51.26 o 
  -7   6  13      306.23      230.10     47.72 o 
  -6   6  13        1.88        7.65     31.45 o 
  -5   6  13       44.16       37.84     31.12 o 
  -4   6  13        5.64       15.51     23.92 o 
  -3   6  13      532.96      492.52     41.56 o 
  -2   6  13      206.97      210.76     26.32 o 
  -1   6  13     1328.04     1422.65     37.45 o 
   0   6  13       66.94       50.61     30.94 o 
   1   6  13       17.69       27.70     32.06 o 
  -7   7  13       81.75       30.94     44.80 o 
  -6   7  13      332.11      309.77     45.65 o 
  -5   7  13      917.38      884.92     50.73 o 
  -4   7  13      630.06      547.57     47.49 o 
  -3   7  13      712.49      701.78     46.17 o 
  -2   7  13      126.15       90.19     31.00 o 
  -1   7  13       14.99       29.01     30.91 o 
   1  -9  14      238.00      195.28     40.13 o 
  -4  -8  14      187.25      185.26     42.06 o 
  -3  -8  14       12.57       28.93     32.37 o 
   1  -8  14      146.16      131.07     37.13 o 
   2  -8  14       55.15       70.48     40.78 o 
   3  -8  14       41.13       32.87     41.13 o 
  -5  -7  14     1123.54     1224.87     41.84 o 
  -4  -7  14      945.98     1060.95     33.92 o 
  -3  -7  14       31.25       55.32     34.05 o 
  -2  -7  14      185.86      186.02     40.49 o 
  -1  -7  14     1212.09     1412.43     50.76 o 
   0  -7  14     1345.91     1242.93     52.99 o 
   1  -7  14      793.55      708.16     49.98 o 
   2  -7  14      524.88      539.20     32.55 o 
   3  -7  14      329.63      307.07     42.77 o 
   4  -7  14      373.18      231.04     43.77 o 
  -6  -6  14       14.56       71.35     37.00 o 
  -5  -6  14       88.95       97.39     26.23 o 
  -4  -6  14       64.79       84.99     24.86 o 
  -3  -6  14      203.93      184.18     28.85 o 
  -2  -6  14      131.74      145.10     40.96 o 
  -1  -6  14        0.55       24.74     40.07 o 
   0  -6  14      284.56      252.07     34.04 o 
   1  -6  14       33.32        4.15     25.33 o 
   2  -6  14        0.11        4.58     28.21 o 
   3  -6  14       14.82        1.50     29.31 o 
   4  -6  14      129.74      104.60     31.23 o 
   5  -6  14        0.43       29.30     43.31 o 
  -7  -5  14      153.51      169.79     60.23 o 
  -6  -5  14      105.34      105.53     29.87 o 
  -5  -5  14      272.75      309.37     26.75 o 
  -4  -5  14     1175.01     1237.71     28.90 o 
  -3  -5  14     2572.88     2726.27     72.33 o 
  -2  -5  14     1164.63     1215.11    108.88 o 
  -1  -5  14      840.91      888.89     46.33 o 
   0  -5  14       32.14       58.86     24.01 o 
   1  -5  14      521.72      512.97     43.76 o 
   2  -5  14      954.91      926.74     47.71 o 
   3  -5  14      860.98      778.62     40.46 o 
   4  -5  14     2213.38     2018.45     43.44 o 
   5  -5  14      203.81      195.13     43.85 o 
  -8  -4  14       29.06       88.32     41.05 o 
  -7  -4  14       37.70        0.00     44.31 o 
  -6  -4  14      706.15      772.95     33.88 o 
  -5  -4  14       44.84       59.83     30.76 o 
  -4  -4  14      127.85      113.82     31.38 o 
  -3  -4  14      220.70      277.03     26.73 o 
  -2  -4  14      257.44      268.09     41.88 o 
  -1  -4  14       11.79       19.57     23.09 o 
   0  -4  14      200.08      157.34     24.26 o 
   1  -4  14      192.26      144.11     26.04 o 
   2  -4  14        5.21       27.36     25.77 o 
   3  -4  14      493.11      504.86     36.75 o 
   4  -4  14      318.98      331.72     41.22 o 
   5  -4  14        0.33       10.21     41.21 o 
  -7  -3  14     1461.13     1545.42     92.39 o 
  -6  -3  14     1123.25     1137.23     49.04 o 
  -5  -3  14     2120.55     2312.51     64.45 o 
  -4  -3  14      210.99      184.53     42.53 o 
  -3  -3  14       19.86        7.89     41.28 o 
  -2  -3  14      606.77      578.48     44.71 o 
  -1  -3  14     2453.17     2645.29     38.25 o 
   0  -3  14     1555.34     1633.68     32.33 o 
   1  -3  14     1618.23     1687.18     38.78 o 
   2  -3  14     1077.97     1064.96     33.61 o 
   3  -3  14       65.37      100.56     31.45 o 
   4  -3  14      124.97      137.42     58.34 o 
   5  -3  14      598.20      545.09     43.54 o 
  -7  -2  14      618.00      700.66     95.96 o 
  -6  -2  14       17.97       53.63     40.99 o 
  -5  -2  14       11.68       37.30     42.10 o 
  -4  -2  14        1.18        0.00     43.04 o 
  -3  -2  14       74.60       97.14     42.72 o 
  -2  -2  14        0.17        4.07     40.96 o 
  -1  -2  14      161.34      152.86     24.56 o 
   0  -2  14      446.36      472.48     36.86 o 
   1  -2  14      235.30      232.68     24.38 o 
   2  -2  14       59.13       55.91     20.49 o 
   3  -2  14       20.83        1.64     25.61 o 
   4  -2  14       47.60       40.56     28.63 o 
   5  -2  14      124.68      109.39     31.38 o 
  -7  -1  14      542.44      531.82     27.99 o 
  -6  -1  14      202.37      218.91     24.79 o 
  -5  -1  14      354.68      407.48     24.80 o 
  -4  -1  14     2406.16     2548.12     35.48 o 
  -3  -1  14     2292.94     2475.62     35.06 o 
  -2  -1  14     1103.46     1161.29     22.55 o 
  -1  -1  14      435.58      503.65     19.88 o 
   0  -1  14       32.26       51.53     19.23 o 
   1  -1  14      831.07      819.15     23.55 o 
   2  -1  14     1617.87     1678.14     45.27 o 
   3  -1  14     1497.34     1524.46     36.87 o 
   4  -1  14      899.37      857.33     68.24 o 
   5  -1  14      276.95      274.92     40.12 o 
  -9   0  14      229.12      228.62     37.40 o 
  -8   0  14      164.83      173.63     27.08 o 
  -7   0  14       51.85       54.20     25.21 o 
  -6   0  14       81.82       86.87     24.01 o 
  -5   0  14       37.95       53.03     31.57 o 
  -4   0  14      928.74      963.15     29.88 o 
  -3   0  14      502.19      503.03     27.04 o 
  -2   0  14       20.83       40.54     18.06 o 
  -1   0  14       21.52       32.40     18.89 o 
   0   0  14        0.94       34.12     19.28 o 
   1   0  14      117.52       94.67     21.12 o 
   2   0  14      364.86      345.42     26.01 o 
   3   0  14      675.79      697.03     30.76 o 
   4   0  14       24.99       47.37     28.06 o 
  -9   1  14      457.91      341.60     40.84 o 
  -8   1  14     1442.58     1468.77     35.66 o 
  -7   1  14     1227.65     1199.16     34.98 o 
  -6   1  14      929.63      919.53     30.03 o 
  -5   1  14      621.54      641.17     27.50 o 
  -4   1  14      226.92      231.56     25.81 o 
  -3   1  14      134.46      134.37     26.26 o 
  -2   1  14      810.82      830.53     22.68 o 
  -1   1  14     2162.95     2178.14     43.41 o 
   0   1  14     1422.30     1485.37     47.64 o 
   1   1  14     1482.37     1514.09     59.73 o 
   2   1  14       92.89       95.12     26.09 o 
   3   1  14       72.63       98.02     28.25 o 
   4   1  14      304.97      251.04     33.37 o 
  -9   2  14       17.62        0.00     39.41 o 
  -8   2  14      170.96      145.51     24.09 o 
  -7   2  14      469.75      373.88     41.35 o 
  -6   2  14      155.23      161.77     26.90 o 
  -5   2  14        6.71       20.29     25.58 o 
  -4   2  14        9.63        6.84     25.18 o 
  -3   2  14       28.90       29.75     19.47 o 
  -2   2  14      255.44      262.83     22.58 o 
  -1   2  14     1226.97     1308.32     26.14 o 
   0   2  14      652.84      611.23     24.42 o 
   1   2  14      190.19      197.45     29.23 o 
   2   2  14      147.68      194.49     31.29 o 
   3   2  14      317.58      315.98     33.05 o 
  -9   3  14      761.94      767.83     50.27 o 
  -8   3  14       41.21       41.64     24.29 o 
  -7   3  14       64.41       25.20     23.50 o 
  -6   3  14      364.55      371.89     29.47 o 
  -5   3  14     1849.02     1876.17     54.99 o 
  -4   3  14     1405.81     1373.70     49.56 o 
  -3   3  14      542.60      534.14     28.47 o 
  -2   3  14      329.20      298.15     24.43 o 
  -1   3  14      446.58      490.99     25.78 o 
   0   3  14        0.66        0.00     28.39 o 
   1   3  14     1071.40     1049.31     78.44 o 
   2   3  14     1525.96     1544.63     75.28 o 
   3   3  14      445.26      437.22     56.29 o 
  -9   4  14       13.85       28.97     44.95 o 
  -8   4  14        2.67        0.00     43.46 o 
  -7   4  14       60.49       56.54     27.60 o 
  -6   4  14       51.92       57.54     26.98 o 
  -5   4  14      383.60      388.06     39.03 o 
  -4   4  14      692.62      657.88     28.08 o 
  -3   4  14      326.04      312.05     27.47 o 
  -2   4  14       14.51        0.00     24.76 o 
  -1   4  14        7.03       10.87     25.06 o 
   0   4  14        4.99       12.28     29.01 o 
   1   4  14      686.26      746.13     41.08 o 
   2   4  14      677.84      698.36     56.60 o 
  -8   5  14      508.58      404.72     53.20 o 
  -7   5  14     1756.15     1653.63     64.52 o 
  -6   5  14      268.61      203.19     33.38 o 
  -5   5  14       27.34       22.49     28.51 o 
  -4   5  14       78.46       69.63     27.02 o 
  -3   5  14      287.27      288.64     30.87 o 
  -2   5  14      574.63      555.67     29.61 o 
  -1   5  14     1710.47     1795.46     62.28 o 
   0   5  14      495.73      500.27     36.46 o 
   1   5  14       93.41       81.53     32.61 o 
  -7   6  14      242.80      170.21     51.52 o 
  -6   6  14      122.79      121.30     51.06 o 
  -5   6  14       27.83       38.37     48.72 o 
  -4   6  14        0.09        8.50     23.53 o 
  -3   6  14        1.39       23.14     29.90 o 
  -2   6  14     1008.71     1104.24     36.92 o 
  -1   6  14      767.11      778.86     36.37 o 
   1  -8  15      118.35      113.46     37.83 o 
  -4  -7  15      291.72      255.95     62.09 o 
  -3  -7  15      258.46      234.50     44.63 o 
  -2  -7  15       67.95      103.43     56.73 o 
  -1  -7  15      479.13      496.91     63.87 o 
   0  -7  15      815.76      897.77     68.51 o 
   1  -7  15     1498.15     1452.83     49.66 o 
   2  -7  15      538.81      592.66     44.82 o 
   3  -7  15      258.12      189.46     43.69 o 
  -5  -6  15       95.09      105.43     36.20 o 
  -4  -6  15      124.48      164.15     28.67 o 
  -3  -6  15      179.24      203.59     59.26 o 
  -2  -6  15      138.80      214.59     43.11 o 
  -1  -6  15       46.41       75.50     42.20 o 
   0  -6  15      360.90      342.04     36.29 o 
   1  -6  15      243.14      216.73     29.99 o 
   2  -6  15       32.46        8.00     36.99 o 
   3  -6  15       49.91        3.33     41.21 o 
  -6  -5  15       56.63       44.73     36.24 o 
  -5  -5  15      545.33      645.34     29.32 o 
  -4  -5  15      246.91      237.65     26.02 o 
  -3  -5  15     1770.15     2039.16    123.62 o 
  -2  -5  15     1455.23     1622.76     87.19 o 
  -1  -5  15      388.60      370.41     43.94 o 
   0  -5  15      338.91      325.38     28.27 o 
   1  -5  15      261.51      251.37     29.74 o 
   2  -5  15      224.55      194.44     28.92 o 
   3  -5  15      884.65      823.41     46.89 o 
   4  -5  15     1055.34      926.74     51.24 o 
  -7  -4  15      101.95       85.44     45.58 o 
  -6  -4  15      336.84      345.94     37.84 o 
  -5  -4  15       11.75        8.26     31.21 o 
  -4  -4  15        1.65       27.86     24.26 o 
  -3  -4  15      497.39      566.76     47.45 o 
  -2  -4  15      314.82      368.46     45.75 o 
  -1  -4  15        0.86        4.65     41.85 o 
   0  -4  15      104.02      139.72     26.05 o 
   1  -4  15        1.20        9.83     26.07 o 
   2  -4  15      200.64      173.03     28.63 o 
   3  -4  15      209.83      257.77     41.70 o 
   4  -4  15      444.78      394.32     45.22 o 
  -6  -3  15      960.99     1104.20     51.49 o 
  -5  -3  15     1134.31     1193.15     52.88 o 
  -4  -3  15      349.48      363.89     46.54 o 
  -3  -3  15      187.35      186.14     43.73 o 
  -2  -3  15      531.78      562.47     53.73 o 
  -1  -3  15      828.53      833.25     37.51 o 
   0  -3  15     1457.96     1561.97     33.22 o 
   1  -3  15     1261.64     1297.21     48.70 o 
   2  -3  15      209.12      229.73     28.06 o 
   3  -3  15      216.76      161.33     39.22 o 
   4  -3  15      189.12      175.90     41.12 o 
  -7  -2  15      361.19      518.91     62.77 o 
  -6  -2  15       98.45       76.66     44.97 o 
  -5  -2  15      132.58      160.07     46.16 o 
  -4  -2  15       45.45       74.32     45.31 o 
  -3  -2  15      307.42      329.33     45.13 o 
  -2  -2  15       14.74       61.46     41.70 o 
  -1  -2  15      764.81      785.91     28.32 o 
   0  -2  15      609.63      577.65     29.49 o 
   1  -2  15      222.53      237.57     28.24 o 
   2  -2  15       69.28       45.31     33.53 o 
   3  -2  15       16.96        0.00     40.34 o 
   4  -2  15        0.56       21.66     30.27 o 
  -7  -1  15       24.01       24.21     58.27 o 
  -6  -1  15      405.33      432.29     47.69 o 
  -5  -1  15     1534.93     1802.14    111.81 o 
  -4  -1  15      790.01      820.31     47.95 o 
  -3  -1  15     1424.62     1529.84     32.50 o 
  -2  -1  15      933.88      993.29     22.71 o 
  -1  -1  15      281.32      309.28     20.18 o 
   0  -1  15      115.58       93.76     22.06 o 
   1  -1  15      313.65      285.67     22.94 o 
   2  -1  15      576.92      551.95     28.52 o 
   3  -1  15     1922.96     1957.74     74.71 o 
   4  -1  15      209.95      174.28     52.85 o 
  -8   0  15       19.49       48.95     35.59 o 
  -7   0  15      142.60      157.78     27.99 o 
  -6   0  15        6.42       28.38     25.80 o 
  -5   0  15       23.43       13.42     25.54 o 
  -4   0  15      652.42      669.76     29.29 o 
  -3   0  15      612.49      566.10     28.53 o 
  -2   0  15      288.21      323.51     20.56 o 
  -1   0  15       10.74       27.17     19.25 o 
   0   0  15       54.09       63.30     20.87 o 
   1   0  15      106.43      110.85     26.88 o 
   2   0  15      745.24      702.43     30.91 o 
   3   0  15      819.80      866.51     35.60 o 
  -8   1  15      798.52      689.91     44.54 o 
  -7   1  15     2087.91     2369.36     71.86 o 
  -6   1  15      777.57      785.44     39.28 o 
  -5   1  15      248.92      265.71     27.61 o 
  -4   1  15        2.10        2.08     26.16 o 
  -3   1  15      900.05      907.20     31.99 o 
  -2   1  15      954.26      956.83     24.37 o 
  -1   1  15      761.46      796.94     24.62 o 
   0   1  15      938.66     1003.70     26.22 o 
   1   1  15      755.82      730.46     31.69 o 
   2   1  15       13.98       22.21     27.17 o 
   3   1  15      179.95      167.85     32.24 o 
  -8   2  15      464.16      414.53     43.52 o 
  -7   2  15       66.98       54.47     27.55 o 
  -6   2  15      758.14      759.15     46.38 o 
  -5   2  15        1.93        0.00     26.88 o 
  -4   2  15        1.65       10.79     27.15 o 
  -3   2  15        4.46        0.00     20.65 o 
  -2   2  15      250.48      239.23     22.03 o 
  -1   2  15      897.21      980.52     26.37 o 
   0   2  15      740.40      820.98     28.88 o 
   1   2  15      138.34      102.42     43.24 o 
   2   2  15       28.89        6.87     30.87 o 
  -8   3  15      110.83       64.02     42.05 o 
  -7   3  15       87.07      120.22     33.64 o 
  -6   3  15       64.74       73.07     28.58 o 
  -5   3  15     1668.67     1814.22    183.00 o 
  -4   3  15     1331.45     1347.42     42.04 o 
  -3   3  15      870.46      928.35     52.52 o 
  -2   3  15      190.59      198.73     26.02 o 
  -1   3  15       12.73       17.52     24.93 o 
   0   3  15       46.78       23.45     29.68 o 
   1   3  15      944.99      954.02     36.60 o 
  -7   4  15       16.53        0.00     44.79 o 
  -6   4  15       66.64       14.33     46.53 o 
  -5   4  15      324.98      276.97     48.13 o 
  -4   4  15      693.64      684.12     41.98 o 
  -3   4  15      418.47      399.61     38.89 o 
  -2   4  15      184.99      242.08     27.33 o 
  -1   4  15       78.43      121.25     31.35 o 
   0   4  15      146.20      125.02     32.10 o 
  -7   5  15      851.39      835.88     57.41 o 
  -6   5  15      363.51      339.75     56.26 o 
  -5   5  15       69.41       57.66     51.39 o 
  -4   5  15       70.62       84.61     29.80 o 
  -3   5  15      214.20      221.09     44.27 o 
  -2   5  15      358.36      350.10     33.00 o 
  -1   5  15      951.17     1033.26     36.68 o 
  -4  -6  16        1.00       44.51     32.11 o 
   0  -6  16      254.85      204.25     37.72 o 
   1  -6  16      244.03      185.97     41.11 o 
   2  -6  16       34.05       67.88     40.33 o 
  -5  -5  16      190.41      234.50     35.21 o 
  -4  -5  16      883.60      883.63     52.48 o 
   0  -5  16       44.31       77.20     36.14 o 
   1  -5  16      112.04       66.22     35.81 o 
   2  -5  16      458.05      451.81     44.74 o 
  -5  -4  16       40.42      107.72     42.26 o 
  -3  -4  16      188.00      200.33     45.45 o 
  -2  -4  16      384.76      383.01     47.04 o 
  -1  -4  16       12.23        0.00     48.58 o 
   0  -4  16        1.34       17.78     26.34 o 
   1  -4  16       12.57       21.19     29.97 o 
   2  -4  16       54.52       61.05     38.94 o 
   3  -4  16      312.10      273.25     44.14 o 
  -4  -3  16      206.15      235.09     47.34 o 
  -3  -3  16      458.09      498.02     48.00 o 
  -2  -3  16       49.75       27.67     44.01 o 
  -1  -3  16      901.89      877.33     31.13 o 
   0  -3  16     1491.00     1498.74     35.80 o 
   1  -3  16     1033.46     1003.46     42.26 o 
   2  -3  16      164.54      125.37     40.62 o 
   3  -3  16       12.05       19.22     41.17 o 
  -5  -2  16        8.19       49.27     47.64 o 
  -4  -2  16       18.21       17.69     47.17 o 
  -3  -2  16      105.60      114.43     45.36 o 
  -2  -2  16      313.07      383.71     47.39 o 
  -1  -2  16      125.05      105.30     27.17 o 
   0  -2  16      619.14      684.47     31.51 o 
   1  -2  16      334.32      282.45     33.80 o 
   2  -2  16        5.31        0.00     41.01 o 
   3  -2  16        1.15        0.05     39.08 o 
  -5  -1  16      418.95      468.00     80.87 o 
  -4  -1  16     1418.55     1527.99     98.58 o 
  -3  -1  16     1679.71     1862.59    117.81 o 
  -2  -1  16      300.82      336.70     27.60 o 
  -1  -1  16      263.42      279.98     22.27 o 
   0  -1  16      102.64       95.67     22.44 o 
   1  -1  16      155.32      147.60     23.19 o 
   2  -1  16      586.15      524.60     31.71 o 
  -8   0  16        0.02        1.99     35.96 o 
  -7   0  16        8.34        1.33     35.52 o 
  -6   0  16      161.60      128.95     36.10 o 
  -5   0  16        5.19       39.17     28.03 o 
  -4   0  16     1322.99     1368.04     39.06 o 
  -3   0  16      387.55      324.17     36.95 o 
  -2   0  16      142.12      165.56     23.03 o 
  -1   0  16        8.16       50.06     26.43 o 
   0   0  16        3.23       30.19     22.61 o 
   1   0  16      227.94      278.06     41.28 o 
   2   0  16      636.67      731.39     47.24 o 
  -7   1  16      542.74      498.47     42.85 o 
  -6   1  16     1136.89     1060.86     45.88 o 
  -5   1  16      523.80      589.86     34.33 o 
  -4   1  16        1.91       31.54     31.14 o 
  -3   1  16       44.35       16.17     28.57 o 
  -2   1  16      455.06      521.98     24.51 o 
  -1   1  16     1525.73     1656.55     49.83 o 
   0   1  16     1291.95     1355.56     29.15 o 
   1   1  16      102.76      115.44     29.74 o 
   2   1  16        9.44        0.79     38.10 o 
  -7   2  16      320.67      272.22     43.67 o 
  -6   2  16      570.85      594.76     43.87 o 
  -5   2  16       26.17       65.66     51.65 o 
  -4   2  16       55.58       86.36     28.45 o 
  -3   2  16      136.51       74.67     32.50 o 
  -2   2  16      535.35      535.86     32.18 o 
  -1   2  16      429.78      464.25     27.20 o 
   0   2  16      977.11     1167.51     34.79 o 
   1   2  16       77.28       89.91     30.94 o 
  -7   3  16      144.30       46.87     43.46 o 
  -6   3  16       41.28       31.45     41.53 o 
  -5   3  16      336.33      307.24     43.63 o 
  -4   3  16      820.11      854.40     47.89 o 
  -3   3  16      829.55      872.09     92.00 o 
  -2   3  16      169.78      163.05     30.13 o 
  -1   3  16      145.03      184.06     38.11 o 
   0   3  16        2.02        9.23     29.75 o 
  -6   4  16        5.55        0.00     46.09 o 
  -5   4  16     1053.50      948.23     53.93 o 
  -4   4  16      847.15      717.72     52.83 o 
  -3   4  16       55.42       49.96     29.90 o 
  -2   4  16      139.53      118.28     31.18 o 
   0  -5  17       13.75       27.57     35.12 o 
   0  -4  17      122.07       63.97     36.02 o 
   1  -4  17        3.03        6.08     36.69 o 
   0  -3  17      690.69      708.86     42.33 o 
   1  -3  17      423.99      376.73     43.22 o 
  -1  -2  17      696.59      771.22     42.37 o 
   0  -2  17      579.60      559.83     41.63 o 
   1  -2  17      238.09      230.26     43.12 o 
  -1  -1  17       30.64       31.15     35.18 o 
   0  -1  17       12.44        9.53     37.03 o 
   1  -1  17      267.05      269.17     29.20 o 
  -6   0  17        0.98        0.14     35.69 o 
  -5   0  17      179.51      155.90     36.90 o 
  -4   0  17      731.89      660.80     40.44 o 
  -3   0  17      973.48      972.79     44.11 o 
  -2   0  17       12.25        0.58     36.01 o 
  -1   0  17      154.26      165.47     27.28 o 
   0   0  17       60.79       56.77     28.56 o 
  -6   1  17      448.06      397.59     40.83 o 
  -5   1  17      387.66      365.09     41.66 o 
  -4   1  17        3.69       14.76     35.51 o 
  -3   1  17      111.34       83.81     38.65 o 
  -2   1  17      105.64       90.60     27.24 o 
  -1   1  17      976.18     1016.37     62.99 o 
   0   1  17      261.42      243.77     30.19 o 
  -5   2  17       55.87       67.50     38.78 o 
  -4   2  17        1.23        0.00     39.28 o 
  -3   2  17      233.74      194.35     43.41 o 
  -2   2  17      517.90      518.15     31.11 o 
  -1   2  17      286.09      265.55     53.33 o 
                                                 
